# Supplementary material for: Deep history of cultural and linguistic evolution among Central African hunter-gatherers
Source: Nat Hum Behav. 2024 May 27;8(7):1263–75. doi: 10.1038/s41562-024-01891-y (PMC11272592; doi:10.1038/s41562-024-01891-y)
Supplement: Supplementary file 4 — All material cultural objects included in this study. [file 41562_2024_1891_MOESM4_ESM.csv]

Item	Geog location?	Year	Number of items (by same author). i.e. Photos of different exemplars of the same instrument in the same geographical area	Type (if desc + photo counts as photo as most photos described)	Trait	Subtype	Name in native language	Group	Where	Comments	Notes
90				Photo	arrow		mbànzà	Aka, CAR	Bahuchet and Foy, 1991
94				Photo	axe			Aka, CAR	Bahuchet, 1985
19				Photo	banging sticks		dì.kpàkpà	Aka, CAR	Fürniss, 2012
57				Photo	basket			Aka, CAR	Bahuchet, 1992
68				Photo	basket	it can be augmented with an accesorry made of wooden sticks (shown here) called lèndè	íkùà, other basket kilingo	Aka, CAR	Bahuchet, 1992
73				Photo	basket		tètè (another type)	Aka, CAR	UNESCO, 2008
75				Photo	basket	it can be augmented with an accesorry made of wooden sticks (shown here) called lèndè	íkùà	Aka, CAR	Bahuchet, 1992
3				Photo	bells	body	mànzànzè, mbòlà	Aka, CAR	Fürniss, 2012
20				Photo	bells	body	mànzànzè, mbòlà	Aka, CAR	Fürniss, 2012
30				Photo	bells	Body	mbòlà	Aka, CAR	UNESCO, 2008; Furniss, 2017
49				Photo	body bells		mbòlà, mà.nzènzè	Aka, CAR	Fürniss, unpublished
66				Photo	bow	Hunting	ngbángò	Aka, CAR	Bahuchet, 1992
91				Photo	bow		ngbàngo	Aka, CAR	Bahuchet and Foy, 1991
67				Photo	crossbow		mbànò	Aka, CAR	Bahuchet, 1992
71				Photo	crossbow		mbànò	Aka, CAR	Bahuchet, 2017
72				Photo	darts			Aka, CAR	Bahuchet, 2017
16				Photo	drum	Two-skinned,	ndùmù	Aka, CAR	Bahuchet and Furniss, 1995
17			2	Photo	drum	One-skinned, play standing up or sitting on it. Cylindrical wooden drum	mòkíndá	Aka, CAR	Fürniss, 2012
26				Photo	drum	One-skinned, play standing up or sitting on it	mòkíndá	Aka, CAR	UNESCO, 2008
28				Photo	drum	One-skinned, play standing up or sitting on it	mòkíndá	Aka, CAR	UNESCO, 2008
32				Photo	drum	Two-skinned,	ndùmù	Aka, CAR	Bahuchet and Furniss, 1995
33				Photo	drum	Two-skinned,	ndùmù	Aka, CAR	Bahuchet and Furniss, 1996
34				Photo	drum	One-skinned, play standing up or sitting on it	mòkíndá	Aka, CAR	Bahuchet, 1985
35				Photo	drum	One-skinned, play standing up or sitting on it	mòkíndá	Aka, CAR	Bahuchet, 1985
50				Photo	drum		mokinda	Aka, CAR	Fürniss, unpublished
51				Photo	drum		ndumu	Aka, CAR	Fürniss, unpublished
22				Photo	flute	simple flute, without holes or whistle, made with papaya leafstalks	móbéké, hìndèhu	Aka, CAR	Bahuchet and Furniss, 1995	Baka do not have anything like this
23				Photo	flute	notched	mòbìó	Aka, CAR	Bahuchet and Furniss, 1995
24				Photo	flute	notched	mòbìó	Aka, CAR	Bahuchet and Furniss, 1995
36				Photo	flute	Notched	mòbìó	Aka, CAR	Bahuchet.1992
5				Photo	ground harp	instrument traditionnel, temporaire, improvisé au moyen d'un couvercle de tôle, d'une branche arquée et d'un fil de nylon que le jeune garçon centrafricain pince avec ses doigts" (Dournon 1981, p. 52) . le dispositif d'amplification est un trou dans la terre ; la table d'harmonie consiste en une grosse feuille épaisse, une plaque d'écorce ou un vieux couvercle de marmite ; la corde est tendue…	dìgòmbé	Aka, CAR	Fürniss and Bahuchet 1995, pp. 90, 105
6				Photo	ground harp	instrument traditionnel, temporaire, improvisé au moyen d'un couvercle de tôle, d'une branche arquée et d'un fil de nylon que le jeune garçon centrafricain pince avec ses doigts" (Dournon 1981, p. 52) . le dispositif d'amplification est un trou dans la terre ; la table d'harmonie consiste en une grosse feuille épaisse, une plaque d'écorce ou un vieux couvercle de marmite ; la corde est tendue…	dìgòmbé	Aka, CAR	Fürniss and Bahuchet 1995, pp. 90, 105
15				Photo	ground harp	instrument traditionnel, temporaire, improvisé au moyen d'un couvercle de tôle, d'une branche arquée et d'un fil de nylon que le jeune garçon centrafricain pince avec ses doigts" (Dournon 1981, p. 52) . le dispositif d'amplification est un trou dans la terre ; la table d'harmonie consiste en une grosse feuille épaisse, une plaque d'écorce ou un vieux couvercle de marmite ; la corde est tendue…	dìgòmbé	Aka, CAR	Fürniss, 2012
43				Photo	ground harp		dìgombé	Aka, CAR	Fürniss, unpublished
1		2017		Photo	harp		kùndé	Aka, CAR	Pendere-Ye, 2017
8				Photo	harp	5 strings	kùndé	Aka, CAR	Eppelboin, 1995; Furniss, 2012
25		2011		Photo	harp	5 strings	kùndé	Aka, CAR	Bahuchet,1985
27				Photo	harp	5 strings	kùndé	Aka, CAR	UNESCO, 2008
40				Photo	harp		ngòmbi, kùndí	Aka, CAR	Fürniss, unpublished
59				Photo	honey container	Bark container for transporting honey back to camp	mòkòbé	Aka, CAR	Bahuchet, 1985
60				Photo	honey container	Temporary collection basket, made with leaves	pèndí	Aka, CAR	Bahuchet, 1985
69				Photo	honey container	Bark container for transporting honey back to camp	mòkòbé	Aka, CAR	Bahuchet, 1992
53				Description	horn	lateral	embulé	Aka, CAR	Fürniss, unpublished
93				Photo	knife			Aka, CAR	Bahuchet, 1985
2				Photo	lamellaphone	sanza	sànzé	Aka, CAR	Furniss, 2017; Motte, 1980
56		1992		Photo	leather sac		sàwàlà	Aka, CAR	Bahuchet, 1992
95				Photo	machette			Aka, CAR	Bahuchet,1985
44				Photo	machettes banging together		dikétò	Aka, CAR	Fürniss, unpublished
52				Description	machettes banging together		díkétò	Aka, CAR	Bahuchet and Furniss, 1995
4				Photo	musical bow	2 stringed	èngbítí	Aka, CAR	Dehoux and Guillaume, 1995
7				Photo	musical bow	1 stringed.	mbèlà	Aka, CAR	Bahuchet and Furniss, 1995
9				Photo	musical bow	2 stringed	èngbítí	Aka, CAR	Fürniss and Bahuchet 1995, pp. 90, 105
10				Photo	musical bow	2 stringed. 2 string. String made of vanilla (excelent acoustics). Aka's us unique in having a double resonator: formed by attaching a Marantacea leaf to the bow, then placed into a pot held on the knees of the player (the rest of the musical bows from pygmies dont have this)	èngbítí	Aka, CAR	Fürniss and Bahuchet 1995, pp. 90, 106
11				Photo	musical bow		mbèlà	Aka, CAR	Furniss, 2017
12				Photo	musical bow	2 stringed	èngbítí	Aka, CAR	Fürniss and Bahuchet 1995, pp. 90, 106
14				Photo	musical bow	1 stringed	mbèlà	Aka, CAR	Bahuchet and Furniss, 1995
38				Photo	musical bow	one string	mbèla, ngindi	Aka, CAR	Fürniss, unpublished
39				Photo	musical bow	two strings	èngbítí	Aka, CAR	Fürniss, unpublished
74				Photo	net	hunting - about 1m tall and anything between 10-150m long	kìà	Aka, CAR	UNESCO, 2008; Bahuchet, 1992
80				Photo	net	Hunting	kìà	Aka, CAR	Hewlett, 1996
81				Photo	net	Hunting	kìà	Aka, CAR	Hewlett, 1996
82				Photo	net	Hunting	kìà	Aka, CAR	Hewlett, 1996
55				Photo	net	Hunting	kìà	Aka, CAR	Enciclopedia Aka
21				Photo	rattle	Basket	lìgbégbé, sòkò, èzékézé	Aka, CAR	Fürniss, 2012
29				Photo	rattle		sòkò or zékézéké	Aka, CAR	UNESCO, 2008
31		1980		Photo	rattle	Basket	sòkò, èzékézé	Aka, CAR	Motte, 1980
70				Photo	sac			Aka, CAR	Bahuchet, 1992
84				Photo	snare		èkpòló	Aka, CAR	Bahuchet, 1992
85				Photo	snare		kúkà	Aka, CAR	Bahuchet, 1992
86				Photo	snare		ègbòtògbòtò	Aka, CAR	Bahuchet, 1992
87				Photo	snare		èténdé	Aka, CAR	Bahuchet, 1992
88				Photo	snare		èkpòló	Aka, CAR	Bahuchet, 1992
89				Photo	snare		mólèké	Aka, CAR	Bahuchet, 1992
54				Photo	spear		kòngó	Aka, CAR	Enciclopedia Aka
61			5	Photo	spear	metal head	kongo	Aka, CAR	Bahuchet, 1992	they obtain the heads from the villagers nearby
62				Photo	spear	metal head	kongo	Aka, CAR	Bahuchet, 1992
63				Photo	spear	metal head	kongo	Aka, CAR	Bahuchet, 1992
64				Photo	spear	metal head	kongo	Aka, CAR	Bahuchet, 1992
65				Photo	spear	metal head	kongo	Aka, CAR	Bahuchet, 1992
18				Photo	struck beam	Also called log drum	mòkóngo	Aka, CAR	Fürniss, 2012
45				Photo	struck beam		mòkóngò	Aka, CAR	Fürniss, unpublished
83				Photo	trap		tòbà	Aka, CAR	Bahuchet, 1992
46				Photo	whistle	grains	polepole	Aka, CAR	Fürniss, unpublished
47				Photo	whistle	grains	polepole	Aka, CAR	Fürniss, unpublished
48				Photo	whistle	papaya leafstalk		Aka, CAR	Fürniss, unpublished
58				Photo	wooden auger		sùmà	Aka, CAR	Bahuchet, 1976; Dounias, 2001	Particularly for uprooting Dioscorea semperflorens
76				Photo	wooden auger		sùmà	Aka, CAR	Bahuchet, 2019
77				Photo	wooden auger		sùmà	Aka, CAR	Bahuchet, 2019
78				Photo	wooden auger		sùmà	Aka, CAR	Bahuchet, 2019
79				Photo	wooden auger		sùmà	Aka, CAR	Bahuchet, 2017; Regnault, 1911
92				Photo	wooden auger		sùmà	Aka, CAR	Dounias, 2001
13				Photo	zither harp	Only one to have a wooden body and 3 strings made og a single aerial root of a vanilla liana	bògóngó	Aka, CAR	Fürniss, 2012; Bahuchet, 1992
37	Mongoumba	1994		Photo	zither harp		bògóngó	Aka, CAR	Fürniss, 2012
41				Photo	zither harp		bògóngó	Aka, CAR	Fürniss, unpublished
42				Photo	zither harp		bògóngó	Aka, CAR	Fürniss, unpublished
98				Photo	arrow	metal tip	mbànzà	Aka, CAR	Sunyol, n.d.; Hatz, 2019 (word)
99				Photo	arrow	metal tip	mbànzà	Aka, CAR	Sunyol, n.d.; Hatz, 2019 (word)
100				Photo	arrow	metal tip	mbànzà	Aka, CAR	Sunyol, n.d.; Hatz, 2019 (word)
101				Photo	arrow	metal tip	mbànzà	Aka, CAR	Sunyol, n.d.; Hatz, 2019 (word)
105				Photo	arrow	wooden tip	mbànzà	Aka, CAR	Sunyol, n.d.; Hatz, 2019 (word)
109				Description	blowgun		sòmbó/ kúkà	Aka, CAR	Bahuchet, 1992
106				Photo	bow		ngbàngo	Aka, CAR	Sunyol, n.d.; Hatz, 2019 (word)
102				Photo	crossbow		mbànò	Aka, CAR	Sunyol, n.d.; Hatz, 2019 (word)
104				Photo	crossbow	Wood	mbànò	Aka, CAR	Sunyol, n.d.; Hatz, 2019 (word)
103				Photo	darts	Wooden, shorter than arrows		Aka, CAR	Sunyol, n.d.; Hatz, 2019 (word)
97				Description	digging stick			Aka, CAR	Bahuchet, 1985
96				Description	honey axe			Aka, CAR	Bahuchet, 1985
115				Description	knife			Aka, CAR	Bahuchet,1985
107				Photo	net	Hunting	kìà	Aka, CAR	Lupo, 2014; Fa et al. 2016
108				Description	snare	cable		Aka, CAR	Fa et al. 2016
110				Description	snare	Cable Snare, Hunting (no vine snare)		Aka, CAR	Bahuchet, 1992
112				Description	snare		sòmbó	Aka, CAR	Bahuchet,1985
113				Description	snare		lékè	Aka, CAR	Bahuchet,1985
111				Description	trap		ngombé or lékè	Aka, CAR	Bahuchet, 1992
114				Description	trap		kàbélé	Aka, CAR	Bahuchet,1985
149				Photo	arrow			Babongo	BBC, 2018
152				Photo	axe			Babongo	Iyer, 2019
161				Description	axe			Babongo	Matsuura, 2006
118	Waka forest			Photo	bells	body	kindu/kindi (dep if Tsogo or Nzebi)	Babongo	Iyer, 2019
119	Waka forest			Photo	bells	body	kindu/kindi (dep if Tsogo or Nzebi)	Babongo	Iyer, 2019
126	Waka forest			Photo	bells	body	kindu/kindi (dep if Tsogo or Nzebi)	Babongo	Iyer, 2019
127	Waka forest			Photo	bells	body	kindu/kindi (dep if Tsogo or Nzebi)	Babongo	Iyer, 2019
128	Waka forest			Photo	bells	body	kindu/kindi (dep if Tsogo or Nzebi)	Babongo	Iyer, 2019
154				Photo	blowgun			Babongo	Iyer, 2019
155				Description	blowgun			Babongo	Knight, 2003
132				Photo	body bells	Seeds (envelope shaped)		Babongo	Iyer, 2019
133				Photo	body bells	Seeds (envelope shaped)		Babongo	Iyer, 2019
134				Photo	body bells	closed bells		Babongo	Iyer, 2019
137				Photo	body bells	Seeds (envelope shaped)		Babongo	Iyer, 2019
138				Photo	body bells	closed bells		Babongo	Iyer, 2019
139				Photo	body bells	closed bells		Babongo	Iyer, 2019
150				Photo	bow			Babongo	Iyer, 2019; Knight, 2003
116	Waka forest			Photo	drum	Cylyndrical wooden drum, nailed skin	mosumba/mousomba (depending on whether Nzebi or Tsogo)	Babongo	Iyer, 2019; Fürniss, 2017
117	Waka forest			Photo	drum	Conical		Babongo	Iyer, 2019; Fürniss, 2017
123	Waka forest			Photo	drum	Conical wooden drum, 2 laced skins	ndzungu or ndungu depending if Tsogo or Nzebi	Babongo	Iyer, 2019
124	Waka forest			Photo	drum	Conical wooden drum, 2 laced skins	ndzungu or ndungu depending if Tsogo or Nzebi	Babongo	Iyer, 2019
125	Waka forest			Photo	drum	Cylyndrical wooden drum, nailed skin	mosumba/mousomba (depending on whether Nzebi or Tsogo)	Babongo	Iyer, 2019
131				Photo	drum	Conical, 2 membranes		Babongo	Matsuura, 2010
135				Photo	drum	Conical, 2 membranes		Babongo	Iyer, 2019
136				Photo	drum	Conical, 2 membranes		Babongo	Iyer, 2019
141				Photo	drum			Babongo	Iyer, 2019
142				Photo	drum			Babongo	Iyer, 2019
157				Description	fishtrap	fishing		Babongo	Knight, 2003
151	SE Gabon	1928		Photo	honey container	Bark container for transporting honey back to camp		Babongo	Leroy, 1928; Bahuchet 2017
153				Photo	machette			Babongo	Iyer, 2019
162				Description	machette			Babongo	Matsuura, 2006
122	Waka forest			Photo	musical bow		mgongo	Babongo	Iyer, 2019
146				Description	musical bow			Babongo	Oloa-Biloa, 2014
160				Description	net	Hunting		Babongo	Oloa-Biloa, 2014
120	Waka forest			Photo	rattle	3 stacked pumpkins		Babongo	Iyer, 2019
121	Waka forest			Photo	rattle	3 stacked pumpkins		Babongo	Iyer, 2019
129	Waka forest			Photo	rattle	3 stacked pumpkins		Babongo	Iyer, 2019
130	Waka forest			Photo	rattle	3 stacked pumpkins		Babongo	Iyer, 2019
140				Photo	rattle	3 stacked pumpkins		Babongo	Iyer, 2019
156				Description	snare	Vine snare		Babongo	Knight, 2003
159	Gabon	2005		Description	spear	Hunting		Babongo	Matsuura, 2006
143				Description	struck beam/ stuck beam	Played with sticks		Babongo	Oloa-Biloa, 2014
144				Description	struck beam/ stuck beam			Babongo	de Ruyter, 2003; Le Bomin and Mbot 2011, 2012a, 2012b
158				Description	trap	hunting		Babongo	Knight, 2003
145				Description	whistle	three types: one made with papaya leaf stalks, one with earth and one with bamboo	baka, bake, bakoko	Babongo	de Ruyter, 2003; Le Bomin and Mbot 2011, 2012a, 2012b
147				Description	whistle	three types: one made with papaya leaf stalks, one with earth and one with bamboo	baka, bake, bakoko	Babongo	de Ruyter, 2003; Le Bomin and Mbot 2011, 2012a, 2012b
148				Description	whistle	three types: one made with papaya leaf stalks, one with earth and one with bamboo	baka, bake, bakoko	Babongo	de Ruyter, 2003; Le Bomin and Mbot 2011, 2012a, 2012b
164	Near the town of Lastourville in Ogooué-Lolo province and tending toward Haut- Ogooué province			Description	banging sticks	metal	badunka	Babongo (Awandji-speaking)	Le Bomin, 2012
172	Near the town of Lastourville in Ogooué-Lolo province and tending toward Haut- Ogooué province			Description	banging sticks		bakoko	Babongo (Awandji-speaking)	Le Bomin, 2012
177				Photo	basket	Carry small fish		Babongo (Awandji-speaking)	Le Bomin, 2016
178				Photo	basket	Carry small fish		Babongo (Awandji-speaking)	Le Bomin, 2016
163	Near the town of Lastourville in Ogooué-Lolo province and tending toward Haut- Ogooué province			Description	bells	dog collar	ndibu	Babongo (Awandji-speaking)	Le Bomin, 2012
168	Near the town of Lastourville in Ogooué-Lolo province and tending toward Haut- Ogooué province			Description	bells	Metal open bells with a suspended crotal for a clapper	kindi	Babongo (Awandji-speaking)	Le Bomin, 2012
170	Near the town of Lastourville in Ogooué-Lolo province and tending toward Haut- Ogooué province			Description	bells	Woven rattle bell	litchèké	Babongo (Awandji-speaking)	Le Bomin, 2012
165	Same province as the Téké-speaking groups, in the southern villages near the city of Franceville			Description	drum	Conical, two laced skins (watch out as they are normally single-skinned)	ndrungu	Babongo (Awandji-speaking)	Le Bomin, 2012
176				Photo	fishtrap	Carry small fish		Babongo (Awandji-speaking)	Le Bomin, 2016
173	Near the town of Lastourville in Ogooué-Lolo province and tending toward Haut- Ogooué province			Description	horn	antilope horn	pungi	Babongo (Awandji-speaking)	Le Bomin, 2012
166	Near the town of Lastourville in Ogooué-Lolo province and tending toward Haut- Ogooué province			Description	lamellaphone		sanzi	Babongo (Awandji-speaking)	Le Bomin, 2012
167	Near the town of Lastourville in Ogooué-Lolo province and tending toward Haut- Ogooué province			Description	musical bow	1 string	mugongo	Babongo (Awandji-speaking)	Le Bomin, 2012
169	Near the town of Lastourville in Ogooué-Lolo province and tending toward Haut- Ogooué province			Description	rattle	Bean seeds	mwarakasa	Babongo (Awandji-speaking)	Le Bomin, 2012
171	Near the town of Lastourville in Ogooué-Lolo province and tending toward Haut- Ogooué province			Description	rattle		masoku	Babongo (Awandji-speaking)	Le Bomin, 2012
174	Near the town of Lastourville in Ogooué-Lolo province and tending toward Haut- Ogooué province			Description	whistle	papaya leafstalk	libeka	Babongo (Awandji-speaking)	Le Bomin, 2012
175	Near the town of Lastourville in Ogooué-Lolo province and tending toward Haut- Ogooué province			Description	whistle	papaya leafstalk	pungi	Babongo (Awandji-speaking)	Le Bomin, 2012
184	Same province as the Téké-speaking groups, in the southern villages near the city of Franceville			Description	banging sticks		mitsele	Babongo (Kanighi-speaking)	Le Bomin, 2012
179	Same province as the Téké-speaking groups, in the southern villages near the city of Franceville			Description	drum	Also cylyndrical and with one laced (not pegged) skin.	ngomo	Babongo (Kanighi-speaking)	Le Bomin, 2012
180	Same province as the Téké-speaking groups, in the southern villages near the city of Franceville			Description	musical bow		dongo	Babongo (Kanighi-speaking)	Le Bomin, 2012
181	Same province as the Téké-speaking groups, in the southern villages near the city of Franceville			Description	rattle	Basket	besa	Babongo (Kanighi-speaking)	Le Bomin, 2012
182	Same province as the Téké-speaking groups, in the southern villages near the city of Franceville			Description	rattle	Gourd	djaga	Babongo (Kanighi-speaking)	Le Bomin, 2012
183	Region Mbigou	1991		Description	rattle		bisa	Babongo (Kanighi-speaking)	Le Bomin, 2012
196	Region Mbigou			Description	banging sticks		mbaka	Babongo (Nzebi-speaking)	Le Bomin, 2012
201				Photo	basket	Carry small fish		Babongo (Nzebi-speaking)	Le Bomin, 2016
202				Photo	basket	Carry small fish		Babongo (Nzebi-speaking)	Le Bomin, 2016
193	Region Mbigou			Description	bells	Metal open bells with a suspended crotal for a clapper	kindi	Babongo (Nzebi-speaking)	Le Bomin, 2012
185				Photo	drum	Conical wooden drum, 2 laced skins	ndungu	Babongo (Nzebi-speaking)	Bahuchet, 2011
186				Photo	drum	Conical wooden drum, 2 laced skins	ndungu	Babongo (Nzebi-speaking)	Bahuchet, 2011
187	Region Mbigou			Description	drum	Conical, two laced skins (watch out as they are normally single-skinned)	ndungu	Babongo (Nzebi-speaking)	Le Bomin, 2012
188	Region Mbigou			Description	drum	Conical, two laced skins (watch out as they are normally single-skinned)	ndungu	Babongo (Nzebi-speaking)	Le Bomin, 2012
189	Region Mbigou			Description	drum	Cylyndrical wooden drum, nailed skin	mousomba	Babongo (Nzebi-speaking)	Le Bomin, 2012
190	Region Mbigou			Description	drum	Short one. Also cylyndrical and with one pegged skin.	imbungu	Babongo (Nzebi-speaking)	Le Bomin, 2012
191	Batéké plateaux area			Description	harp	Anthropomorphic harp, sanza, accordeon	ngombi	Babongo (Nzebi-speaking)	Le Bomin, 2012
197	Region Mbigou			Description	horn		vungi	Babongo (Nzebi-speaking)	Le Bomin, 2012
192	Region Mbigou			Description	musical bow		mogongo	Babongo (Nzebi-speaking)	Le Bomin, 2012
203				Photo	net	hunting		Babongo (Nzebi-speaking)	Knight, 2003
194	Region Mbigou			Description	rattle	basket	iyagha	Babongo (Nzebi-speaking)	Le Bomin, 2012
195	Region Mbigou			Description	rattle		ijaja	Babongo (Nzebi-speaking)	Le Bomin, 2012
198	Region Mbigou			Description	whistle	Bamboo	dibeka	Babongo (Nzebi-speaking)	Le Bomin, 2012
199	Region Mbigou			Description	whistle	Earth	vovo	Babongo (Nzebi-speaking)	Le Bomin, 2012
200	Region Mbigou			Description	whistle	Papaya leafstalk	dibeka	Babongo (Nzebi-speaking)	Le Bomin, 2012
205	Ngounié province			Description	drum	Conical, two laced skins (watch out as they are normally single-skinned)	ngoma (kakani and kadziri)	Babongo (Teké-speaking)	Le Bomin, 2012
209	Batéké plateaux area			Description	horn		ntsiemi	Babongo (Teké-speaking)	Le Bomin, 2012
207	Batéké plateaux area			Description	musical bow		otchendze	Babongo (Teké-speaking)	Le Bomin, 2012
208	Batéké plateaux area			Description	rattle	gourd	ngoma	Babongo (Teké-speaking)	Le Bomin, 2012
204	Batéké plateaux area			Description	whistle	blue duiker	ntsiemi	Babongo (Teké-speaking)	Le Bomin, 2012
206	Batéké plateaux area			Description	zither harp		otchendze	Babongo (Teké-speaking)	Le Bomin, 2012
210				Photo	basket	gathering firewood		Babongo (Tsogho-speaking)	Knight, 2003
211				Photo	basket			Babongo (Tsogho-speaking)	Knight, 2003
212				Photo	basket			Babongo (Tsogho-speaking)	Knight, 2003
213				Photo	basket	Made with bark, to carry fish, crabs or prawns		Babongo (Tsogho-speaking)	Le Bomin, 2016
226	Ngounié province			Description	banging sticks		kono	Babongo (Tsogo-speaking)	Le Bomin, 2012
221	Ngounié province			Description	bells	metal open, with suspended crotal for a clapper	kindu	Babongo (Tsogo-speaking)	Le Bomin, 2012
215	Ngounié province			Description	drum	Conical, two laced skins (watch out as they are normally single-skinned)	ngomo, nzungu	Babongo (Tsogo-speaking)	Le Bomin, 2012
216	Ngounié province			Description	drum	Cylyndrical wooden drum, nailed skin	mosumba	Babongo (Tsogo-speaking)	Le Bomin, 2012
217	Ngounié province			Description	drum	on feet with one nailed skin		Babongo (Tsogo-speaking)	Le Bomin, 2012
218	districts of Lomié and Messok, in the Haut-Nyong Department	2012-2017		Description	drum	Short, goblet anthropomorphic, single skinned	mokiki	Babongo (Tsogo-speaking)	Le Bomin, 2012
219	Ngounié province			Description	harp	Anthropomorphic harp	ngombi	Babongo (Tsogo-speaking)	Le Bomin, 2012
227	Ngounié province			Description	horn		ghebumba	Babongo (Tsogo-speaking)	Le Bomin, 2012
220	Ngounié province			Description	musical bow		mogongo	Babongo (Tsogo-speaking)	Le Bomin, 2012
222	Ngounié province			Description	rattle	Bean seeds	motseji	Babongo (Tsogo-speaking)	Le Bomin, 2012
223	Ngounié province			Description	rattle	Double bean seeds	genza	Babongo (Tsogo-speaking)	Le Bomin, 2012
224	Ngounié province			Description	rattle		bisanza, moséké	Babongo (Tsogo-speaking)	Le Bomin, 2012
225	Ngounié province			Description	rattle	basket	soki	Babongo (Tsogo-speaking)	Le Bomin, 2012
214	Ngounié province			Description	struck beam		bake	Babongo (Tsogo-speaking)	Le Bomin, 2012
228	Ngounié province			Description	whistle	blue duiker	obembe	Babongo (Tsogo-speaking)	Le Bomin, 2012
229	Ngounié province			Description	whistle	earth	vovo	Babongo (Tsogo-speaking)	Le Bomin, 2012
328				Photo	arrow	no metal head	mbánji	Baka, Cameroon	Devin, 2020
330				Photo	arrow	wooden tip	mbánji	Baka, Cameroon	Sunyol, n.d.; Hatz, 2019 (word)
331				Photo	arrow	wooden tip	mbánji	Baka, Cameroon	Sunyol, n.d.; Hatz, 2019 (word)
332				Photo	arrow	wooden tip	mbánji	Baka, Cameroon	Sunyol, n.d.; Hatz, 2019 (word)
333				Photo	arrow	metal tip		Baka, Cameroon	Sunyol, n.d.; Hatz, 2019 (word)
334				Photo	arrow	metal tip		Baka, Cameroon	Sunyol, n.d.; Hatz, 2019 (word)
335				Photo	arrow	metal tip		Baka, Cameroon	Sunyol, n.d.; Hatz, 2019 (word)
336				Photo	arrow	metal tip		Baka, Cameroon	Sunyol, n.d.; Hatz, 2019 (word)
290				Photo	axe		konga	Baka, Cameroon	Weig, 2013
384				Description	axe			Baka, Cameroon	Blench, 2009
253				Photo	banging sticks	tree trunks	màkɛ̄kɛ̄	Baka, Cameroon	Furniss, 2012
268				Description	banging sticks			Baka, Cameroon	Bahuchet and Furniss, 1995
270				Photo	basket		tsəharak	Baka, Cameroon	Devin, 2020
271				Photo	basket		tsəharak	Baka, Cameroon	Devin, 2020
272				Photo	basket		tsəharak	Baka, Cameroon	Devin, 2020
276				Photo	basket			Baka, Cameroon	Devin, 2020
277				Photo	basket			Baka, Cameroon	Devin, 2020
278				Photo	basket			Baka, Cameroon	Devin, 2020
279				Photo	basket		tsəharak	Baka, Cameroon	Devin, 2020
282				Photo	basket		tsəharak	Baka, Cameroon	Devin, 2020
283				Photo	basket		tsəharak	Baka, Cameroon	Devin, 2020
284				Photo	basket		tsəharak	Baka, Cameroon	Devin, 2020
287				Photo	basket		tsəharak	Baka, Cameroon	Hoyte, 2019
288				Photo	basket		tsəharak	Baka, Cameroon	Weig, 2013
291				Photo	basket		tsəharak	Baka, Cameroon	Devin, 2020
307				Photo	basket			Baka, Cameroon	Gallois and Duda, 2016
308				Photo	basket			Baka, Cameroon	Gallois and Duda, 2016
313		2009		Photo	basket	Large, for gathering forest products	tsəharak	Baka, Cameroon	Cradick, 2009
314		2009		Photo	basket	Large, for gathering forest products	tsəharak	Baka, Cameroon	Cradick, 2009
315		2009		Photo	basket	Large, for gathering forest products	tsəharak	Baka, Cameroon	Cradick, 2009
316		2009		Photo	basket	Large, for gathering forest products	tsəharak	Baka, Cameroon	Cradick, 2009
317				Photo	basket	Large, for gathering forest products	tsəharak	Baka, Cameroon	Cradick, 2009
346				Photo	basket	Carry game	Likulé	Baka, Cameroon	Duda et al. 2018
348				Photo	basket			Baka, Cameroon	Duda,2014
349				Photo	basket			Baka, Cameroon	Duda,2014
350				Photo	basket			Baka, Cameroon	Duda,2014
351				Photo	basket			Baka, Cameroon	Duda,2014
352				Photo	basket			Baka, Cameroon	Duda,2014
374	rainforest in Batouri region			Photo	basket			Baka, Cameroon	Foy, 1984
375	rainforest in Batouri region			Photo	basket			Baka, Cameroon	Foy, 1984
376	rainforest in Batouri region			Photo	basket			Baka, Cameroon	Foy, 1984
377	rainforest in Batouri region			Photo	basket			Baka, Cameroon	Foy, 1984
378	rainforest in Batouri region			Photo	basket			Baka, Cameroon	Foy, 1984
379	rainforest in Batouri region			Photo	basket			Baka, Cameroon	Foy, 1984
380	rainforest in Batouri region			Photo	basket			Baka, Cameroon	Foy, 1984
385		1970		Photo	basket	small basket, hood type		Baka, Cameroon	Africa Museum Collection (Tervuren)
388		1977		Photo	basket			Baka, Cameroon	Africa Museum Collection (Tervuren)
249	Makak	North part		Photo	bells	Internal swing bells	sàkà	Baka, Cameroon	Bahuchet and Furniss, 1995
250	Makak	North part		Photo	bells	Internal swing bells	sàkà	Baka, Cameroon	Bahuchet and Furniss, 1995
260				Photo	bells	Body	màngotà, sàkà	Baka, Cameroon	Staely, 2015
266				Description	bells	Metal open bell struck with a hammer held		Baka, Cameroon	Bahuchet, 1993; Yasuoka, 2014
357				Photo	bells			Baka, Cameroon	Fürniss, unpublished
366				Photo	bells	Body		Baka, Cameroon	Fürniss, unpublished
345				Photo	blowgun	Made by neighbors, used by baka		Baka, Cameroon	Duda et al. 2018
355				Photo	blowgun			Baka, Cameroon	Duda,2014
356				Photo	blowgun			Baka, Cameroon	Duda,2014
329				Photo	bow			Baka, Cameroon	Devin, 2020
337				Photo	bow	Small		Baka, Cameroon	Sunyol, n.d.; Hatz, 2019 (word)
338				Photo	bow	Large		Baka, Cameroon	Sunyol, n.d.; Hatz, 2019 (word)
280				Photo	bucket	made with leaves		Baka, Cameroon	Devin, 2020
273				Photo	crossbow			Baka, Cameroon	Devin, 2020
285				Photo	crossbow			Baka, Cameroon	Devin, 2020
320				Photo	crossbow			Baka, Cameroon	Bahuchet, 1992; Tessman, 1913
339				Photo	crossbow	Wooden		Baka, Cameroon	Sunyol, n.d.; Hatz, 2019 (word)
372	rainforest in Batouri region			Photo	crossbow			Baka, Cameroon	Foy, 1984
292				Photo	dam	fishing		Baka, Cameroon	Devin, 2020
293				Photo	dam	fishing		Baka, Cameroon	Devin, 2020
306				Photo	dam	fishing	bàjà	Baka, Cameroon	Gallois and Duda, 2016; Hatz, 2019 (word)
309				Photo	dam	fishing		Baka, Cameroon	Gallois and Duda, 2016
340				Photo	darts	Wood		Baka, Cameroon	Sunyol, n.d.; Hatz, 2019 (word)
373	rainforest in Batouri region			Photo	darts			Baka, Cameroon	Foy, 1984
232		after 2011		Photo	drum			Baka, Cameroon	Baka.co.uk
258		2015		Photo	drum	Cylyndrical wooden drum, single membrane	mòkíndá	Baka, Cameroon	Staely, 2015
259		2015		Photo	drum	Cylyndrical wooden drum, single membrane	mòkíndá	Baka, Cameroon	Staely, 2015
261				Photo	drum	Cylyndrical wooden drum, single membrane	mòkíndá	Baka, Cameroon	Bahuchet, 1992
264				Photo	drum	Conical, 2 membranes	ndùmù (distinguish between nyɛ́ ɛ̀ ndùmù « mère » (grave) from lɛ̀ ndùmù « enfant » (aigu) (Furniss, 2012)	Baka, Cameroon	Furniss, 2017; Bahuchet, 1992
367				Photo	drum	Single membrane		Baka, Cameroon	Fürniss, unpublished
368				Photo	drum	Single membrane		Baka, Cameroon	Fürniss, unpublished
369				Photo	drum	Single membrane		Baka, Cameroon	Fürniss, unpublished
370				Photo	drum	Single membrane		Baka, Cameroon	Fürniss, unpublished
310	districts of Lomié and Messok, in the Haut-Nyong Department	2012-2014		Photo	fishing hook		njɛ́ɛ̀njɛ̀	Baka, Cameroon	Gallois and Duda, 2016
311	districts of Lomié and Messok, in the Haut-Nyong Department	2012-2015		Photo	fishing nailon threads		kū nà njɛ́ɛ̀njɛ̀	Baka, Cameroon	Gallois and Duda, 2016	Hooks were absent from the area in 1950s Vallois & Marquer 1976
312				Photo	fishing rod			Baka, Cameroon	Gallois and Duda, 2016	Hooks were absent from the area in 1950s Vallois & Marquer 1976
241				Photo	flute	notched	mòbìó	Baka, Cameroon	Bahuchet, 1992
242				Photo	flute	notched	mòbìó	Baka, Cameroon	Bahuchet, 1992
230		after 2010		Photo	ground harp		g’bendi/ Angbindí	Baka, Cameroon	Baka.co.uk
254				Photo	ground harp		g’bendi/ Angbindí	Baka, Cameroon	Billard, 2008
235				Photo	harp		ngòmbi	Baka, Cameroon	Baka.co.uk
236				Photo	harp		ngòmbi	Baka, Cameroon	Devin, 2020
237				Photo	harp		ngòmbi	Baka, Cameroon	Devin, 2020
239				Photo	harp		ngòmbi	Baka, Cameroon	Devin, 2020
240				Photo	harp		ngòmbi	Baka, Cameroon	Devin, 2020
358				Photo	harp			Baka, Cameroon	Fürniss, unpublished
321				Photo	honey container	Bark container for transporting honey back to camp	mokobe	Baka, Cameroon	Bahuchet, 1992		In Bahuchet (2017)
322				Photo	honey container	Temporary collection basket, made with leaves	pèndi	Baka, Cameroon	Bahuchet, 1992		In Bahuchet (2017)
381				Photo	honey container	Bark		Baka, Cameroon	Foy, 1984
383				Description	knife		méŋɡel	Baka, Cameroon	Blench, 2009
269				Description	lamellaphone		kèmbe	Baka, Cameroon	Fürniss and Bahuchet, 1995
371	rainforest in Batouri region			Photo	leather sac			Baka, Cameroon	Foy, 1984
386		1977		Photo	leather sac			Baka, Cameroon	Africa Museum Collection (Tervuren)
387		1977		Photo	leather sac			Baka, Cameroon	Africa Museum Collection (Tervuren)
265				Description	machette	Hunting		Baka, Cameroon	Yasuoka, 2006; 2016; Hayashi, 2008
281				Photo	machette			Baka, Cameroon	Devin, 2020
286				Photo	machette			Baka, Cameroon	Hoyte, 2019
354				Photo	machette	metal		Baka, Cameroon	Duda,2014
382				Description	machette	hunting	ngbala, mbono	Baka, Cameroon	Hetz, 2019
231		after 2011		Photo	musical bow	2 strings	língbidi/limbindi	Baka, Cameroon	Baka.co.uk
233				Photo	musical bow	2 strings	língbidi/limbindi	Baka, Cameroon	Baka.co.uk
238				Photo	musical bow			Baka, Cameroon	Devin, 2020
244				Photo	musical bow	2 stringed	língbidi/limbindi	Baka, Cameroon	Fürniss, 2006
245				Photo	musical bow	2 stringed	língbidi/limbindi	Baka, Cameroon	Maget, 2017
246				Photo	musical bow	2 stringed	língbidi/limbindi	Baka, Cameroon	Maget, 2017
255				Photo	musical bow	2 stringed	língbidi/limbindi	Baka, Cameroon
256				Photo	musical bow	2 stringed	língbidi/limbindi	Baka, Cameroon
263				Photo	musical bow	single stringed	ngàngo	Baka, Cameroon	Bahuchet, 1992
294				Photo	net	fishing	ngúmā,	Baka, Cameroon	Devin, 2020
274				Photo	pirogue		ga	Baka, Cameroon	Devin, 2020; Hatz, 2019 (word)
275				Photo	pirogue		ga	Baka, Cameroon	Devin, 2020; Hatz, 2019 (word)
295				Photo	pirogue		ga	Baka, Cameroon	Devin, 2020; Hatz, 2019 (word)
296				Photo	pirogue		ga	Baka, Cameroon	Devin, 2020; Hatz, 2019 (word)
297				Photo	pirogue		ga	Baka, Cameroon	Devin, 2020; Hatz, 2019 (word)
298				Photo	pirogue		ga	Baka, Cameroon	Devin, 2020; Hatz, 2019 (word)
299				Photo	pirogue		ga	Baka, Cameroon	Devin, 2020; Hatz, 2019 (word)
300				Photo	pirogue		ga	Baka, Cameroon	Devin, 2020; Hatz, 2019 (word)
301				Photo	pirogue		ga	Baka, Cameroon	Devin, 2020; Hatz, 2019 (word)
302				Photo	pirogue		ga	Baka, Cameroon	Devin, 2020; Hatz, 2019 (word)
303				Photo	pirogue		ga	Baka, Cameroon	Devin, 2020; Hatz, 2019 (word)
304				Photo	pirogue		ga	Baka, Cameroon	Devin, 2020; Hatz, 2019 (word)
305				Photo	pirogue		ga	Baka, Cameroon	Devin, 2020; Hatz, 2019 (word)
318				Photo	pirogue		ga	Baka, Cameroon	Devin, 2020; Hatz, 2019 (word)
248				Photo	rattle	Plant fiber	lìgbegbe, mangisa , màyoyo or màngota	Baka, Cameroon	Devin, 2020
251				Photo	rattle	Basket	lìgbebe	Baka, Cameroon	Bahuchet and Furniss, 1995
267				Description	rattle		màngotà, sàkà	Baka, Cameroon	Bahuchet and Furniss, 1995
361				Photo	rattle	Basket		Baka, Cameroon	Fürniss, unpublished
362				Photo	rattle	Basket		Baka, Cameroon	Fürniss, unpublished
363				Photo	rattle	Basket		Baka, Cameroon	Fürniss, unpublished
319				Photo	sac		sàwàlà	Baka, Cameroon	Bahuchet, 1992
325				Photo	snare	vine		Baka, Cameroon	Yasuoka, 2014
343				Photo	snare	Cable, twisted, leg snare	anjassi also mò.lingè	Baka, Cameroon	Duda et al. 2018	made by adults
344				Photo	snare	twisted metal cable	apeku.lo	Baka, Cameroon	Duda et al. 2018
347				Photo	snare	vegetable materials		Baka, Cameroon	Duda et al. 2018	used by children
289				Photo	spear	spearheads are made of metal	MBenga	Baka, Cameroon	Weig, 2013
341				Photo	spear	Metal, leaf shaped	Mbenga	Baka, Cameroon	Duda et al. 2018
353				Photo	spearhead	Metal		Baka, Cameroon	Duda,2014
252				Photo	struck beam	bois, du raphia ou du bambou	mbàndā.	Baka, Cameroon	Furniss, 2012
364				Photo	struck beam			Baka, Cameroon	Fürniss, unpublished
342				Photo	trap	Vegetable materials		Baka, Cameroon	Duda et al. 2018	made by children
365				Photo	whistle			Baka, Cameroon	Fürniss, unpublished
323				Photo	wooden auger			Baka, Cameroon	Periquet, 1916	Particularly for uprooting Dioscorea semperflorens. Exclusive to Aka of Car and Baka of Cameroon (Bahuchet, 2000; Dounias, 2001b).	In Bahuchet (2017)
324				Photo	wooden auger			Baka, Cameroon	Vallois and Marquer, 1976	Particularly for uprooting Dioscorea semperflorens. Exclusive to Aka of Car and Baka of Cameroon (Bahuchet, 2000; Dounias, 2001b).	In Bahuchet (2017)
326				Photo	wooden auger			Baka, Cameroon	Vallois and Marquer, 1976	Particularly for uprooting Dioscorea semperflorens	In Bahuchet (2017)
327				Photo	wooden auger			Baka, Cameroon	Dounias, 2001
243				Photo	zither harp	Made of raffia (the same as all other known zither harps in ventral africa. Very different to that of the Aka. has an amplifying table of raffia sticks attached to the bridge and its four strings are nowadays made of cable.	bògongo	Baka, Cameroon	Fürniss, 2006
247				Photo	zither harp		bògongo	Baka, Cameroon	Devin, 2020
257				Photo	zither harp		bògongo	Baka, Cameroon	Fürniss, 2011
262				Photo	zither harp		bògongo	Baka, Cameroon	Bahuchet, 1992
359				Photo	zither harp			Baka, Cameroon	Fürniss, unpublished
360				Photo	zither harp			Baka, Cameroon	Fürniss, unpublished
234				Photo	zither-harp	Made of raffia (the same as all other known zither harps in ventral africa. Very different to that of the Aka. has an amplifying table of raffia sticks attached to the bridge and its four strings are nowadays made of cable.	bògongo	Baka, Cameroon	Baka.co.uk
389				Photo	arrow	metal tip		Bakola, Bagyeli, Cameroon	Africa Museum Collection (Tervuren)
390				Photo	arrow			Bakola, Bagyeli, Cameroon	Africa Museum Collection (Tervuren)
391				Photo	arrow			Bakola, Bagyeli, Cameroon	Africa Museum Collection (Tervuren)
392				Photo	arrow			Bakola, Bagyeli, Cameroon	Africa Museum Collection (Tervuren)
393				Photo	arrow			Bakola, Bagyeli, Cameroon	Africa Museum Collection (Tervuren)
395				Photo	knife			Bakola, Bagyeli, Cameroon	Africa Museum Collection (Tervuren)
394				Photo	leather sac			Bakola, Bagyeli, Cameroon	Africa Museum Collection (Tervuren)
396				Description	drum	Cylyndrical wooden drum short one	ténguè	Bakola, Bagyeli, Cameroon	Oloa-Biloa, 2011
397				Description	drum	tall one - identical to those of the Baka	mbɛ̀	Bakola, Bagyeli, Cameroon	Furniss, 2017
398	Bipindi au Sud-Cameroun occidental			Description	musical bow	one string	támìntúbà	Bakola, Bagyeli, Cameroon	Furniss, 2017
399	Bipindi au Sud-Cameroun occidental			Description	rattle	Basket but for ankle	bégèlè	Bakola, Bagyeli, Cameroon	Oloa-Biloa, 2014
400	Bipindi au Sud-Cameroun occidental			Description	rattle	Basket	mèndjiéba	Bakola, Bagyeli, Cameroon	Oloa-Biloa, 2014
401	Bipindi au Sud-Cameroun occidental			Description	rattle	basket	mèndjiéba	Bakola, Bagyeli, Cameroon	Oloa-Biloa, 2014
402	Bipindi au Sud-Cameroun occidental			Description	resonant sticks		bàpáa	Bakola, Bagyeli, Cameroon	Furniss, 2017
403	Near the town of Lastourville in Ogooué-Lolo province and tending toward Haut- Ogooué province			Description	struck beam	beam struck	bèlé, ngyèn or bákà depending on occasion	Bakola, Bagyeli, Cameroon	Oloa-Biloa, 2014
404	Bipindi au Sud-Cameroun occidental			Description	struck beam/ stuck beam	Played with sticks, made of bamboo	ngyèn	Bakola, Bagyeli, Cameroon	Oloa-Biloa, 2014
405	Bipindi au Sud-Cameroun occidental			Description	whistle	one tone, made with bamboo	lìbóusá	Bakola, Bagyeli, Cameroon	Furniss, 2017
453				Description	axe		obon	Bakola, Bagyeli, Cameroon	Nke, 2014
421				Photo	basket	Large, gathering of leaves, land snails		Bakola, Bagyeli, Cameroon	Devin, 2020
425				Photo	basket	Panier for food and forest material		Bakola, Bagyeli, Cameroon	Devin, 2020
429				Photo	basket			Bakola, Bagyeli, Cameroon	Devin, 2020
430				Photo	basket			Bakola, Bagyeli, Cameroon	Nke, 2014
439				Photo	basket			Bakola, Bagyeli, Cameroon	Borchardt, 2011
440				Photo	basket	Fish trap (one that looks fully closed)		Bakola, Bagyeli, Cameroon	Borchardt, 2011
441				Photo	basket	Fish trap (one that looks fully closed)		Bakola, Bagyeli, Cameroon	Borchardt, 2011
442				Photo	basket	Fish trap (one that looks fully closed)		Bakola, Bagyeli, Cameroon	Borchardt, 2011
415	Makak			Description	bells	claperless	bɛ̀ ŋgɔ́	Bakola, Bagyeli, Cameroon	Blench, 2009
445				Description	blowgun			Bakola, Bagyeli, Cameroon	Nke, 2014
449				Description	crossbow			Bakola, Bagyeli, Cameroon	Nke, 2014
451				Description	dam	fishing		Bakola, Bagyeli, Cameroon	Nke, 2014
450				Description	darts	Wooden tips and poisoned		Bakola, Bagyeli, Cameroon	Nke, 2014
406				Photo	drum	Open, single skinned cylindrical drum		Bakola, Bagyeli, Cameroon	Devin, 2020
407				Photo	drum	Membranophone - large drum with 1 skin		Bakola, Bagyeli, Cameroon	Devin, 2020
416	Makak			Description	drum	large conical	mbɛ̀	Bakola, Bagyeli, Cameroon	Blench, 2009
417	Makak			Description	drum	small conical	ŋgɔ̀m	Bakola, Bagyeli, Cameroon	Blench, 2009
410				Photo	lamellaphone		Tamé-tamé	Bakola, Bagyeli, Cameroon	Devin, 2020
413	Bipindi au Sud-Cameroun occidental			Photo	lamellaphone		Tamé-tamé	Bakola, Bagyeli, Cameroon	Oloa-Biloa, 2011
432				Photo	machette			Bakola, Bagyeli, Cameroon	Nke, 2014
443				Photo	machette			Bakola, Bagyeli, Cameroon	Nke, 2014
454				Description	machette		fa	Bakola, Bagyeli, Cameroon	Nke, 2014
422				Photo	net	Hunting		Bakola, Bagyeli, Cameroon	Devin, 2020
423				Photo	net	Hunting		Bakola, Bagyeli, Cameroon	Devin, 2020
448	Nkollo near Lokoundje			Description	net	Hunting; Ces filets longs respectivement de 34 et 32 mètres; made from bush fibres (riumfetta cordifolia, famille des Tiliacées)		Bakola, Bagyeli, Cameroon	Nke, 2014
431				Photo	pirogue			Bakola, Bagyeli, Cameroon	Devin, 2020
418				Description	pluriarc	6 strings	dúm	Bakola, Bagyeli, Cameroon	Oloa-Biloa, 2011
414	Djom			Photo	rattle	ankle		Bakola, Bagyeli, Cameroon	Borchardt, 2011; Blench, 2009
419				Description	rattle	basket	nyàs	Bakola, Bagyeli, Cameroon	Blench, 2009
447				Description	snare	cable		Bakola, Bagyeli, Cameroon	Nke, 2014
424				Photo	spear	Hunting		Bakola, Bagyeli, Cameroon	Devin, 2020
426				Photo	spear			Bakola, Bagyeli, Cameroon	Devin, 2020
427				Photo	spear			Bakola, Bagyeli, Cameroon	Devin, 2020
428				Photo	spear			Bakola, Bagyeli, Cameroon	Castillo-Fiel, 1947
433				Photo	spear			Bakola, Bagyeli, Cameroon	Nke, 2014
434				Photo	spear			Bakola, Bagyeli, Cameroon	Borchardt, 2011
435				Photo	spear			Bakola, Bagyeli, Cameroon	Borchardt, 2011
436				Photo	spear			Bakola, Bagyeli, Cameroon	Borchardt, 2011
437				Photo	spear			Bakola, Bagyeli, Cameroon	Borchardt, 2011
438				Photo	spear			Bakola, Bagyeli, Cameroon	Borchardt, 2011
444				Photo	spear	Metal head, about 2m long (from Bantus)	Matsindi	Bakola, Bagyeli, Cameroon	Nke, 2014
446				Description	spear	Wooden tip, poisoned	Matsindi	Bakola, Bagyeli, Cameroon	Nke, 2014
408	Name from Makak			Photo	struck beam	Log drum played with sticks	bèlé, ngyèn or bákà depending on occasion	Bakola, Bagyeli, Cameroon	Devin, 2020; Blench, 2009
409				Photo	struck beam	Log drum played with sticks	bèlé, ngyèn or bákà depending on occasion	Bakola, Bagyeli, Cameroon	Devin, 2020; Blench, 2009
452				Description	trap	Animal		Bakola, Bagyeli, Cameroon	Biesbrouck, 1999
420	Makak			Description	xylophone		mànjáŋ	Bakola, Bagyeli, Cameroon	Blench, 2009
411	Bipindi au Sud-Cameroun occidental			Photo	zither harp	comporte un dispositif d'amplification plus sophistiqué que les autres instruments examinés jusqu'ici. En effet, le manche est attaché à un cadre triangulaire en lamelles de raphia, construction nécessitant plus de travail que la seule récupération d'un objet creux. Cette "caisse de résonance" est réduite au minimum structurel : le manche en constitue le fond et trois lamelles de raphia forment l…		Bakola, Bagyeli, Cameroon	Oloa-Biloa, 2011
412	Bipindi au Sud-Cameroun occidental			Photo	zither harp			Bakola, Bagyeli, Cameroon	Oloa-Biloa, 2011
489				Photo	arrow		di.banzika	Bakoya, DRC	Soengas, 2010
526				Description	axe			Bakoya, DRC	Soengas, 2010
529				Description	axe		soka	Bakoya, DRC	Soengas, 2010
538				Description	axe			Bakoya, DRC	Soengas, 2010
485				Photo	basket	Carry stuff on your back	Di.kuya	Bakoya, DRC	Soengas, 2010
486				Photo	basket	Filtering one	Tande	Bakoya, DRC	Soengas, 2010
487				Photo	basket	corbeille, elegant basket kind of conical	diapa	Bakoya, DRC	Soengas, 2010
488				Photo	basket	Hood	mbaka	Bakoya, DRC	Soengas, 2010
490				Photo	basket		Ankala	Bakoya, DRC	Soengas, 2010
491				Photo	basket			Bakoya, DRC	Soengas, 2010
492				Photo	basket		diapa	Bakoya, DRC	Soengas, 2010
494				Photo	basket		Diapa	Bakoya, DRC	Soengas, 2010
496				Photo	basket		Ankala	Bakoya, DRC	Soengas, 2010
497				Photo	basket		Tande	Bakoya, DRC	Soengas, 2010
499	l'Ogoué-Ivindo province; NE Gabon			Photo	basket		diapa	Bakoya, DRC	Soengas, 2010
502	l'Ogoué-Ivindo province; NE Gabon			Photo	basket			Bakoya, DRC	Soengas, 2010
503	l'Ogoué-Ivindo province; NE Gabon			Photo	basket			Bakoya, DRC	Soengas, 2010
504	l'Ogoué-Ivindo province; NE Gabon			Photo	basket		diapa	Bakoya, DRC	Soengas, 2010
505	l'Ogoué-Ivindo province; NE Gabon			Photo	basket		diapa	Bakoya, DRC	Soengas, 2010
506	l'Ogoué-Ivindo province; NE Gabon			Photo	basket		diapa	Bakoya, DRC	Soengas, 2010
507	l'Ogoué-Ivindo province; NE Gabon			Photo	basket		diapa	Bakoya, DRC	Soengas, 2010
508	l'Ogoué-Ivindo province; NE Gabon			Photo	basket		diapa	Bakoya, DRC	Soengas, 2010
509	l'Ogoué-Ivindo province; NE Gabon			Photo	basket		Tande	Bakoya, DRC	Soengas, 2010
510	l'Ogoué-Ivindo province; NE Gabon			Photo	basket		Di.kuya	Bakoya, DRC	Soengas, 2010
511	l'Ogoué-Ivindo province; NE Gabon			Photo	basket		Di.kuya	Bakoya, DRC	Soengas, 2010
513				Photo	basket			Bakoya, DRC	Soengas, 2010
514				Photo	basket		diapa	Bakoya, DRC	Soengas, 2010
515				Photo	basket		diapa	Bakoya, DRC	Soengas, 2010
516				Photo	basket			Bakoya, DRC	Eppelboin, 2006; Le Bomin and Mbot, 2011
517				Photo	basket			Bakoya, DRC	Eppelboin, 2006; Le Bomin and Mbot, 2011
531				Description	blowgun		ngadi	Bakoya, DRC	Fa et al. 2016
532				Description	blowgun		ngadi	Bakoya, DRC	Soengas, 2010
527				Description	bow		iguila	Bakoya, DRC	Fa et al. 2016
484	Odzala-Kokoua National Park			Photo	crossbow		gane	Bakoya, DRC	Hammer, Geller-Grimm, Lerp and Reymann, 2015
500	l'Ogoué-Ivindo province; NE Gabon			Photo	crossbow		gane	Bakoya, DRC	Soengas, 2010
534				Description	dam	fishing	diloke	Bakoya, DRC	Soengas, 2010
455				Photo	drum	Open, single skinned cylindrical drum with pierced base		Bakoya, DRC	Devin, 2020
456				Photo	drum	Single skinned		Bakoya, DRC	Devin, 2021
459	Zoula			Photo	drum	Cylyndrical wooden drum, pegged skin; played with the hands - version of about 1.6m tall (exists also in a slightly smaller size of 1m tall)	ngom	Bakoya, DRC	Soengas, 2010
460				Photo	drum	Cylyndrical wooden drum, pegged skin; played with the hands - version that is very short	ngomu, ngom	Bakoya, DRC	Soengas, 2010
461				Photo	drum		abela	Bakoya, DRC	Eppelboin, 2006
462				Photo	drum		ngom	Bakoya, DRC	Eppelboin, 2006
463				Photo	drum		abela	Bakoya, DRC	Eppelboin, 2006
464				Photo	drum		andum	Bakoya, DRC	Eppelboin, 2006
465				Photo	drum	two headed conical drum; struck with two sticlks	ndumu	Bakoya, DRC	Soengas, 2010
466				Photo	drum	two headed conical drum; struck with two sticlks	ndumu	Bakoya, DRC	Soengas, 2010
493				Photo	fishing rod			Bakoya, DRC	Soengas, 2010
495				Photo	fishing rod			Bakoya, DRC	Soengas, 2010
498	l'Ogoué-Ivindo province; NE Gabon			Photo	honey container	temporary collection basket, made with leaves	nganda	Bakoya, DRC	Soengas, 2010
539				Description	knife		pa	Bakoya, DRC	Soengas, 2010
512	l'Ogoué-Ivindo province; NE Gabon			Photo	machette			Bakoya, DRC	Soengas, 2010
530				Description	machette		pa	Bakoya, DRC	Soengas, 2010
479				Description	musical bow		ngadi	Bakoya, DRC	Soengas, 2010
483	Odzala-Kokoua National Park			Photo	net	Hunting	di.oti	Bakoya, DRC	Hammer, Geller-Grimm, Lerp and Reymann, 2015
518				Photo	net	Hunting	di.oti	Bakoya, DRC	Oxford, 2013
519				Photo	net	Hunting	di.oti	Bakoya, DRC	Oxford, 2013
520				Photo	net	Hunting	di.oti	Bakoya, DRC	Oxford, 2013
521				Photo	net	Hunting	di.oti	Bakoya, DRC	Oxford, 2013
522				Photo	net	Hunting	di.oti	Bakoya, DRC	Oxford, 2013
523				Photo	net	Hunting	di.oti	Bakoya, DRC	Oxford, 2013
482	Odzala-Kokoua National Park			Photo	net	Hunting	di.oti	Bakoya, DRC	Hammer, Geller-Grimm, Lerp and Reymann, 2015
481				Description	percussion instrument with 2 seeds	l'arbre ukaka Duboscia macrocarpa Bocq. (Tiliaceae)	masoku	Bakoya, DRC	Soengas, 2010
467				Photo	resonant sticks		a.kesi	Bakoya, DRC	Eppelboin, 2006
468				Photo	resonant sticks		a.kesi	Bakoya, DRC	Eppelboin, 2006
469				Photo	resonant sticks		a.kesi	Bakoya, DRC	Eppelboin, 2006
480				Description	small drum	tam tam (goblet drum)	antumu	Bakoya, DRC	Soengas, 2010
524				Photo	snare		this one is metallic	Bakoya, DRC	Soengas, 2010
528				Description	snare	cable	waya	Bakoya, DRC	Fa et al. 2016
533				Description	snare	they have both cable snares and vine snares as well as traps where the animals fall into	apokolo, damatchingo, idiuku (all of the former have cables); nduma and itanga without cable.	Bakoya, DRC	Soengas, 2010
536				Description	snare	glue snare - attached to vine and used to get birds stuck	mbele	Bakoya, DRC	Soengas, 2010
501	l'Ogoué-Ivindo province; NE Gabon			Photo	spear		dikono	Bakoya, DRC	Soengas, 2010
525				Photo	spear	Elephant hunt; metal point with inverted triangle; 15cm long and the whole lance is 92cm		Bakoya, DRC	Soengas, 2010
535				Description	special crossbow for apes		debete	Bakoya, DRC	Soengas, 2010
470				Photo	struck beam	It consists of four segments in a square configuration. As among the other Pygmies, this instrument is struck by several musicians (Soengas 2010).	atchita	Bakoya, DRC	Furniss, 2017
471				Photo	struck beam		atchita	Bakoya, DRC	Eppelboin, 2006
477				Description	struck beam	carré formé par des poutres sur lequel les musiciens frappent avec des bois et où les hommes et femmes dansent	atchita	Bakoya, DRC	Soengas, 2010
537				Description	trap		la.lamba	Bakoya, DRC	Fa et al. 2016
478				Description	whistle	notched?	namikote	Bakoya, DRC	Soengas, 2010
457				Photo	zither harp		ngé	Bakoya, DRC	Eppelboin, 2006
458				Photo	zither harp		ngé	Bakoya, DRC	Eppelboin, 2006
472				Photo	zither harp	large, idiocorde avec table d’harmonie - much larger than that of the Baka	engue	Bakoya, DRC	Furniss, 2017; Le Bomin and Mbot, 2012
473				Photo	zither harp	large	engue	Bakoya, DRC	Eppelboin, 2006; Le Bomin and Mbot, 2012
474				Photo	zither harp	large	engue	Bakoya, DRC	Eppelboin, 2006; Le Bomin and Mbot, 2012
475				Photo	zither harp	large	engue	Bakoya, DRC	Eppelboin, 2006; Le Bomin and Mbot, 2012
476				Photo	zither harp	large	engue	Bakoya, DRC	Eppelboin, 2006; Le Bomin and Mbot, 2012
542	Burundi			Photo	arrow			Batwa (East), Burundi	Africa Museum Collection (Tervuren)
544	Ngozi	1960			flute		umwirongi	Batwa (East), Burundi	Africa Museum Collection (Tervuren)
545	Ngozi	1960			flute		umwirongi	Batwa (East), Burundi	Africa Museum Collection (Tervuren)
546	Ngozi	1960			flute		umwirongi	Batwa (East), Burundi	Africa Museum Collection (Tervuren)
547	Ngozi	1960		Photo	lamellaphone		ikembe	Batwa (East), Burundi	Africa Museum Collection (Tervuren)
543	Muramyva	1935		Photo	musical bow		Umuduri	Batwa (east), Burundi	Africa Museum Collection (Tervuren)
548	Ngozi	1960		Photo	musical bow		umuduri	Batwa (East), Burundi	Africa Museum Collection (Tervuren)
549	Ngozi	1960		Photo	musical bow		umuduri	Batwa (East), Burundi	Africa Museum Collection (Tervuren)
540	Burundi			Photo	spear			Batwa (East), Burundi	Africa Museum Collection (Tervuren)
541	Burundi			Photo	spear			Batwa (East), Burundi	Africa Museum Collection (Tervuren)
550	Ngozi	1960		Photo	zither harp		Inanga	Batwa (East), Burundi	Africa Museum Collection (Tervuren)
552	North Kivu			Photo	arrow			Batwa (East), DRC	Africa Museum Collection (Tervuren)
553	North Kivu			Photo	arrow			Batwa (East), DRC	Africa Museum Collection (Tervuren)
559	North Kivu			Photo	arrow			Batwa (East), DRC	Africa Museum Collection (Tervuren)
560	North Kivu			Photo	arrow			Batwa (East), DRC	Africa Museum Collection (Tervuren)
561	North Kivu			Photo	arrow			Batwa (East), DRC	Africa Museum Collection (Tervuren)
562	North Kivu			Photo	arrow			Batwa (East), DRC	Africa Museum Collection (Tervuren)
551	North Kivu			Photo	bow			Batwa (East), DRC	Africa Museum Collection (Tervuren)
555	North Kivu			Photo	bow			Batwa (East), DRC	Africa Museum Collection (Tervuren)
556	North Kivu			Photo	bow			Batwa (East), DRC	Africa Museum Collection (Tervuren)
557	North Kivu			Photo	bow			Batwa (East), DRC	Africa Museum Collection (Tervuren)
558	North Kivu			Photo	bow			Batwa (East), DRC	Africa Museum Collection (Tervuren)
554	North Kivu			Photo	spear			Batwa (East), DRC	Africa Museum Collection (Tervuren)
632	Southern province	1986		Photo	ankle bells			Batwa (East), Rwanda	Africa Museum Collection (Tervuren)
633	Southern province	1986		Photo	ankle bells			Batwa (East), Rwanda	Africa Museum Collection (Tervuren)
637	Southern province	1986		Photo	ankle bells			Batwa (East), Rwanda	Africa Museum Collection (Tervuren)
638	Southern province	1986		Photo	ankle bells			Batwa (East), Rwanda	Africa Museum Collection (Tervuren)
639	Southern province	1986		Photo	ankle bells			Batwa (East), Rwanda	Africa Museum Collection (Tervuren)
640	Southern province	1986		Photo	ankle bells			Batwa (East), Rwanda	Africa Museum Collection (Tervuren)
641	Southern province	1986		Photo	ankle bells			Batwa (East), Rwanda	Africa Museum Collection (Tervuren)
642	Southern province	1986		Photo	ankle bells			Batwa (East), Rwanda	Africa Museum Collection (Tervuren)
643	Southern province	1986		Photo	ankle bells			Batwa (East), Rwanda	Africa Museum Collection (Tervuren)
644	Southern province	1986		Photo	ankle bells			Batwa (East), Rwanda	Africa Museum Collection (Tervuren)
645	Southern province	1986		Photo	ankle bells			Batwa (East), Rwanda	Africa Museum Collection (Tervuren)
646	Southern province	1986		Photo	ankle bells			Batwa (East), Rwanda	Africa Museum Collection (Tervuren)
647	Southern province	1986		Photo	ankle bells			Batwa (East), Rwanda	Africa Museum Collection (Tervuren)
648	Southern province	1986		Photo	ankle bells			Batwa (East), Rwanda	Africa Museum Collection (Tervuren)
649	Southern province	1986		Photo	ankle bells			Batwa (East), Rwanda	Africa Museum Collection (Tervuren)
650	Southern province	1986		Photo	ankle bells			Batwa (East), Rwanda	Africa Museum Collection (Tervuren)
651	Southern province	1986		Photo	ankle bells			Batwa (East), Rwanda	Africa Museum Collection (Tervuren)
652	Southern province	1986		Photo	ankle bells			Batwa (East), Rwanda	Africa Museum Collection (Tervuren)
653	Southern province	1986		Photo	ankle bells			Batwa (East), Rwanda	Africa Museum Collection (Tervuren)
682	Southern province	1991		Photo	ankle bells			Batwa (East), Rwanda	Africa Museum Collection (Tervuren)
683	Southern province	1991		Photo	ankle bells			Batwa (East), Rwanda	Africa Museum Collection (Tervuren)
684	Southern province	1991		Photo	ankle bells			Batwa (East), Rwanda	Africa Museum Collection (Tervuren)
685	Southern province	1991		Photo	ankle bells			Batwa (East), Rwanda	Africa Museum Collection (Tervuren)
686	Southern province	1991		Photo	ankle bells			Batwa (East), Rwanda	Africa Museum Collection (Tervuren)
689	Southern province	1991		Photo	ankle bells			Batwa (East), Rwanda	Africa Museum Collection (Tervuren)
690	Southern province	1991		Photo	ankle bells			Batwa (East), Rwanda	Africa Museum Collection (Tervuren)
586	Northern Province			Photo	arrow			Batwa (East), Rwanda	Africa Museum Collection (Tervuren)
587	Northern Province	1975		Photo	arrow			Batwa (East), Rwanda	Africa Museum Collection (Tervuren)
576		1973		Photo	basket			Batwa (East), Rwanda	Africa Museum Collection (Tervuren)
581	Northern Province			Photo	basket	it has a rim at least		Batwa (East), Rwanda	Africa Museum Collection (Tervuren)
582	Northern Province	1973		Photo	basket	it has a rim at least		Batwa (East), Rwanda	Africa Museum Collection (Tervuren)
583	Northern Province	1973		Photo	basket	it has a rim at least		Batwa (East), Rwanda	Africa Museum Collection (Tervuren)
688				Photo	basket			Batwa (East), Rwanda	Africa Museum Collection (Tervuren)
585	Northern Province			Photo	bow			Batwa (East), Rwanda	Africa Museum Collection (Tervuren)
563	Kabarondo	1973		Photo	drum	played with stick		Batwa (East), Rwanda	Africa Museum Collection (Tervuren)
564	Kabarondo	1973		Photo	drum	played with stick		Batwa (East), Rwanda	Africa Museum Collection (Tervuren)
565	Kabarondo	1973		Photo	drum	played with stick		Batwa (East), Rwanda	Africa Museum Collection (Tervuren)
572	Kabarondo	1973		Photo	drum			Batwa (East), Rwanda	Africa Museum Collection (Tervuren)
619	Southern province	1986		Photo	drum	ruharage		Batwa (East), Rwanda	Africa Museum Collection (Tervuren)
620	Southern province	1986		Photo	drum			Batwa (East), Rwanda	Africa Museum Collection (Tervuren)
634	Southern province	1986		Photo	drum			Batwa (East), Rwanda	Africa Museum Collection (Tervuren)
635	Southern province	1986		Photo	drum			Batwa (East), Rwanda	Africa Museum Collection (Tervuren)
636	Southern province	1986		Photo	drum			Batwa (East), Rwanda	Africa Museum Collection (Tervuren)
668	Southern province	1986		Photo	drum			Batwa (East), Rwanda	Africa Museum Collection (Tervuren)
669	Southern province	1986		Photo	drum			Batwa (East), Rwanda	Africa Museum Collection (Tervuren)
670	Southern province	1986		Photo	drum	cylyndrical		Batwa (East), Rwanda	Africa Museum Collection (Tervuren)
671	Southern province	1986		Photo	drum	conical		Batwa (East), Rwanda	Africa Museum Collection (Tervuren)
672	Southern province	1986		Photo	drum	cylyndrical		Batwa (East), Rwanda	Africa Museum Collection (Tervuren)
673	Southern province	1986		Photo	drum	conical		Batwa (East), Rwanda	Africa Museum Collection (Tervuren)
674	Southern province	1986		Photo	drum	cylyndrical		Batwa (East), Rwanda	Africa Museum Collection (Tervuren)
675	Southern province	1986		Photo	drum	cylyndrical		Batwa (East), Rwanda	Africa Museum Collection (Tervuren)
676	Southern province	1986		Photo	drum	cylyndrical		Batwa (East), Rwanda	Africa Museum Collection (Tervuren)
680	Southern province	1986		Photo	drum			Batwa (East), Rwanda	Africa Museum Collection (Tervuren)
681	Southern province	1986		Photo	drum			Batwa (East), Rwanda	Africa Museum Collection (Tervuren)
566	Kabarondo	1973		Photo	whistle	cylyndrical lateral		Batwa (East), Rwanda	Africa Museum Collection (Tervuren)
567	Kabarondo	1973		Photo	whistle	cylyndrical lateral		Batwa (East), Rwanda	Africa Museum Collection (Tervuren)
568	Kabarondo	1973		Photo	whistle	cylyndrical lateral		Batwa (East), Rwanda	Africa Museum Collection (Tervuren)
569	Kabarondo	1973		Photo	whistle	cylyndrical lateral		Batwa (East), Rwanda	Africa Museum Collection (Tervuren)
570	Kabarondo	1973		Photo	whistle	cylyndrical lateral		Batwa (East), Rwanda	Africa Museum Collection (Tervuren)
571	Kabarondo	1973		Photo	whistle	cylyndrical lateral		Batwa (East), Rwanda	Africa Museum Collection (Tervuren)
574	Kabarondo	1973		Photo	whistle	cylyndrical lateral		Batwa (East), Rwanda	Africa Museum Collection (Tervuren)
575	Kabarondo	1973		Photo	whistle	cylyndrical lateral		Batwa (East), Rwanda	Africa Museum Collection (Tervuren)
600	Southern province	1986			horn	pumpkin in the end		Batwa (East), Rwanda	Africa Museum Collection (Tervuren)
603	Southern province	1986			horn	pumpkin in the end		Batwa (East), Rwanda	Africa Museum Collection (Tervuren)
613					horn	pumpkin in the end	ineuragame	Batwa (East), Rwanda	Africa Museum Collection (Tervuren)
614					horn	pumpkin in the end	ineuragame	Batwa (East), Rwanda	Africa Museum Collection (Tervuren)
618	Southern province	1986			horn	pumpkin in the end	ineuragame	Batwa (East), Rwanda	Africa Museum Collection (Tervuren)
622	Southern province	1986			horn	pumpkin in the end	ineuragame	Batwa (East), Rwanda	Africa Museum Collection (Tervuren)
624	Southern province	1986			horn	pumpkin in the end	ineuragame	Batwa (East), Rwanda	Africa Museum Collection (Tervuren)
694				Photo	hoe			Batwa (East), Rwanda	Africa Museum Collection (Tervuren)
580		1978		Photo	horn	pumpkin horn with modulation hole		Batwa (East), Rwanda	Africa Museum Collection (Tervuren)
584	Northern Province			Photo	lamellaphone		ikembe	Batwa (East), Rwanda	Africa Museum Collection (Tervuren)
621	Southern province	1986		Photo	horn			Batwa (East), Rwanda	Africa Museum Collection (Tervuren)
623	Southern province	1986		Photo	horn			Batwa (East), Rwanda	Africa Museum Collection (Tervuren)
657	Southern province	1986		Photo	horn			Batwa (East), Rwanda	Africa Museum Collection (Tervuren)
658	Southern province	1986		Photo	horn			Batwa (East), Rwanda	Africa Museum Collection (Tervuren)
659	Southern province	1986		Photo	horn			Batwa (East), Rwanda	Africa Museum Collection (Tervuren)
660	Southern province	1986		Photo	horn			Batwa (East), Rwanda	Africa Museum Collection (Tervuren)
679	Southern province	1986		Photo	horn			Batwa (East), Rwanda	Africa Museum Collection (Tervuren)
588	Ntongwe			Photo	lamellaphone	fluvial type	ikembe	Batwa (East), Rwanda	Africa Museum Collection (Tervuren)
589	Ntongwe			Photo	lamellaphone	fluvial type	ikembe	Batwa (East), Rwanda	Africa Museum Collection (Tervuren)
590	Kibayi			Photo	lamellaphone	fluvial type	ikembe	Batwa (East), Rwanda	Africa Museum Collection (Tervuren)
598	Southern province	1986		Photo	lateral horn			Batwa (East), Rwanda	Africa Museum Collection (Tervuren)
602	Southern province	1986		Photo	lateral horn			Batwa (East), Rwanda	Africa Museum Collection (Tervuren)
609	Southern province	1986		Photo	lateral horn		umurangi	Batwa (East), Rwanda	Africa Museum Collection (Tervuren)
610	Southern province	1986		Photo	lateral horn		umurangi	Batwa (East), Rwanda	Africa Museum Collection (Tervuren)
611	Southern province	1986		Photo	lateral horn		umurangi	Batwa (East), Rwanda	Africa Museum Collection (Tervuren)
612	Southern province	1986		Photo	lateral horn		umurangi	Batwa (East), Rwanda	Africa Museum Collection (Tervuren)
615	Southern province	1986		Photo	lateral horn		umurangi	Batwa (East), Rwanda	Africa Museum Collection (Tervuren)
616	Southern province	1986		Photo	lateral horn		umurangi	Batwa (East), Rwanda	Africa Museum Collection (Tervuren)
617	Southern province	1986		Photo	lateral horn		umurangi	Batwa (East), Rwanda	Africa Museum Collection (Tervuren)
661	Southern province	1986		Photo	lateral horn			Batwa (East), Rwanda	Africa Museum Collection (Tervuren)
662	Southern province	1986		Photo	lateral horn			Batwa (East), Rwanda	Africa Museum Collection (Tervuren)
663	Southern province	1986		Photo	lateral horn			Batwa (East), Rwanda	Africa Museum Collection (Tervuren)
664	Southern province	1986		Photo	lateral horn			Batwa (East), Rwanda	Africa Museum Collection (Tervuren)
665	Southern province	1986		Photo	lateral horn			Batwa (East), Rwanda	Africa Museum Collection (Tervuren)
666	Southern province	1986		Photo	lateral horn			Batwa (East), Rwanda	Africa Museum Collection (Tervuren)
667	Southern province	1986		Photo	lateral horn			Batwa (East), Rwanda	Africa Museum Collection (Tervuren)
677	Southern province	1986		Photo	lateral horn			Batwa (East), Rwanda	Africa Museum Collection (Tervuren)
678	Southern province	1986		Photo	lateral horn			Batwa (East), Rwanda	Africa Museum Collection (Tervuren)
687	Kibungu	1991		Photo	lateral horn			Batwa (East), Rwanda	Africa Museum Collection (Tervuren)
691	Southern province	1986		Photo	lateral horn			Batwa (East), Rwanda	Africa Museum Collection (Tervuren)
692	Southern province	1987		Photo	lateral horn			Batwa (East), Rwanda	Africa Museum Collection (Tervuren)
693	Southern province	1988		Photo	lateral horn			Batwa (East), Rwanda	Africa Museum Collection (Tervuren)
695				Photo	mace			Batwa (East), Rwanda	Africa Museum Collection (Tervuren)
579		1978		Photo	rattle	pumpkin		Batwa (East), Rwanda	Africa Museum Collection (Tervuren)
654	Southern province	1986		Photo	rattle		ikinyuguli	Batwa (East), Rwanda	Africa Museum Collection (Tervuren)
655	Southern province	1986		Photo	rattle		ikinyuguli	Batwa (East), Rwanda	Africa Museum Collection (Tervuren)
656	Southern province	1986		Photo	rattle		ikinyuguli	Batwa (East), Rwanda	Africa Museum Collection (Tervuren)
630	Southern province	1986		Photo	scraper			Batwa (East), Rwanda	Africa Museum Collection (Tervuren)
577		1973		Photo	sickle			Batwa (East), Rwanda	Africa Museum Collection (Tervuren)
573	Kabarondo	1973		Photo	spear			Batwa (East), Rwanda	Africa Museum Collection (Tervuren)
578	Rwanda			Photo	spear			Batwa (East), Rwanda	Africa Museum Collection (Tervuren)
631	Southern province	1986		Photo	spear			Batwa (East), Rwanda	Africa Museum Collection (Tervuren)
591	Kibayi			Photo	whistle	wooden		Batwa (East), Rwanda	Africa Museum Collection (Tervuren)
592	Kibayi			Photo	whistle			Batwa (East), Rwanda	Africa Museum Collection (Tervuren)
593	Kibayi			Photo	whistle			Batwa (East), Rwanda	Africa Museum Collection (Tervuren)
594	Kibayi			Photo	whistle			Batwa (East), Rwanda	Africa Museum Collection (Tervuren)
595	Kibayi			Photo	whistle	pumpkin		Batwa (East), Rwanda	Africa Museum Collection (Tervuren)
596	Southern province	1986		Photo	whistle	wood		Batwa (East), Rwanda	Africa Museum Collection (Tervuren)
597	Southern province	1986		Photo	whistle	wood		Batwa (East), Rwanda	Africa Museum Collection (Tervuren)
599	Southern province	1986		Photo	whistle	pumpkin		Batwa (East), Rwanda	Africa Museum Collection (Tervuren)
601	Southern province	1986		Photo	whistle	wood		Batwa (East), Rwanda	Africa Museum Collection (Tervuren)
604	Southern province	1986		Photo	whistle	pumpkin		Batwa (East), Rwanda	Africa Museum Collection (Tervuren)
605	Southern province	1986		Photo	whistle	wood		Batwa (East), Rwanda	Africa Museum Collection (Tervuren)
606	Southern province	1986		Photo	whistle	lateral		Batwa (East), Rwanda	Africa Museum Collection (Tervuren)
607	Southern province	1986		Photo	whistle	wood	insengo	Batwa (East), Rwanda	Africa Museum Collection (Tervuren)
608	Southern province	1986		Photo	whistle	wood	insengo	Batwa (East), Rwanda	Africa Museum Collection (Tervuren)
625	Southern province	1986		Photo	zither harp en planche			Batwa (East), Rwanda	Africa Museum Collection (Tervuren)
626	Southern province	1986		Photo	zither harp en planche			Batwa (East), Rwanda	Africa Museum Collection (Tervuren)
627	Southern province	1986		Photo	zither harp en planche			Batwa (East), Rwanda	Africa Museum Collection (Tervuren)
628	Southern province	1986		Photo	zither harp en planche			Batwa (East), Rwanda	Africa Museum Collection (Tervuren)
629	Southern province	1986		Photo	zither harp en planche			Batwa (East), Rwanda	Africa Museum Collection (Tervuren)
696	Lato, Sankuru	1973		Photo	spear			Batwa (East), Rwanda	Africa Museum Collection (Tervuren)
697	Lato, Sankuru	1973		Photo	spear			Batwa (East), Rwanda	Africa Museum Collection (Tervuren)
707				Description	arrow		ubuta	Batwa (East), Rwanda	Fauna and Flora International (2013)
710				Description	basket			Batwa (East), Rwanda	Fauna and Flora International (2013)
702				Description	bells	two tonned		Batwa (East), Rwanda	Brandel, 1973
708				Description	bow		imiheto	Batwa (East), Rwanda	Fauna and Flora International (2013)
703				Description	drum	single skinned	ngoma	Batwa (East), Rwanda	Brandel, 1973
698				Description	flute	made from stemps of Lobelia sp.		Batwa (East), Rwanda	Fauna and Flora International (2013)
699				Description	harp			Batwa (East), Rwanda	Fauna and Flora International (2013)
700				Description	horn	antellope		Batwa (East), Rwanda	Brandel, 1973
701				Description	horn	cow		Batwa (East), Rwanda	Brandel, 1973
709				Description	small woven bags		ubukocho	Batwa (East), Rwanda	Fauna and Flora International (2013)
706				Description	spear		amacumu	Batwa (East), Rwanda	Fauna and Flora International (2013)
704				Description	whistle			Batwa (East), Rwanda	Brandel, 1973
705				Description	zither harp	two string		Batwa (East), Rwanda	Brandel, 1973
721	Bwindi impenetrable forest			Photo	arrow			Batwa (East), Rwanda	Vice, 2015
725				Photo	arrow			Batwa (East), Rwanda	Fauna and Flora International (2013)
726				Photo	arrow			Batwa (East), Rwanda	Fauna and Flora International (2013)
728				Photo	arrow			Batwa (East), Rwanda	Fauna and Flora International (2013)
729				Photo	arrow			Batwa (East), Rwanda	Fauna and Flora International (2013)
733	Bwindi impenetrable forest			Photo	arrow			Batwa (East), Rwanda	Vice, 2015: https://www.youtube.com/watch?v=ITzWIBHEPqA
735	Bwindi impenetrable forest			Photo	arrow			Batwa (East), Rwanda	Vice, 2015: https://www.youtube.com/watch?v=ITzWIBHEPqA
742	Bwindi impenetrable forest			Photo	arrow			Batwa (East), Rwanda	Vice, 2015: https://www.youtube.com/watch?v=ITzWIBHEPqA
746				Description	arrow			Batwa (East), Rwanda	Mukasa, 2012
751				Description	arrow	poisoned tips		Batwa (East), Rwanda	Mukasa, 2012
745	Bwindi impenetrable forest			Photo	basket			Batwa (East), Rwanda	Pavitt, 2008
720	Bwindi impenetrable forest			Photo	bow			Batwa (East), Rwanda	Vice, 2015
722	Bwindi impenetrable forest			Photo	bow			Batwa (East), Rwanda	Vice, 2015
724				Photo	bow			Batwa (East), Rwanda	Fauna and Flora International (2013)
734	Bwindi impenetrable forest			Photo	bow			Batwa (East), Rwanda	Vice, 2015: https://www.youtube.com/watch?v=ITzWIBHEPqA
736	Bwindi impenetrable forest			Photo	bow			Batwa (East), Rwanda	Vice, 2015: https://www.youtube.com/watch?v=ITzWIBHEPqA
743	Bwindi impenetrable forest			Photo	bow			Batwa (East), Rwanda	Vice, 2015: https://www.youtube.com/watch?v=ITzWIBHEPqA
744	Bwindi impenetrable forest			Photo	bow			Batwa (East), Rwanda	Pavitt, 2008
747				Description	bow			Batwa (East), Rwanda	Mukasa, 2012
711	Bwindi impenetrable forest			Photo	drum	Conical, played with sticks		Batwa (East), Rwanda
712	Bwindi impenetrable forest			Photo	drum	Conical, played with sticks		Batwa (East), Rwanda
713	Bwindi impenetrable forest			Photo	drum	Conical, played with sticks		Batwa (East), Rwanda
714	Bwindi impenetrable forest			Photo	drum	Conical, played with sticks		Batwa (East), Rwanda
715	Bwindi impenetrable forest			Photo	drum	Smaller		Batwa (East), Rwanda	Hoffsi, 2008
718	Bwindi impenetrable forest			Photo	drum			Batwa (East), Rwanda
719	South west			Photo	drum	Conical		Batwa (East), Rwanda
716	Bwindi impenetrable forest			Photo	harp	6 strings	inanga	Batwa (East), Rwanda	Hoffsi, 2008; UNPO, 2011
732				Photo	machette			Batwa (East), Rwanda	Vice, 2015: https://www.youtube.com/watch?v=ITzWIBHEPqA
740	Bwindi impenetrable forest			Photo	machette			Batwa (East), Rwanda	Vice, 2015: https://www.youtube.com/watch?v=ITzWIBHEPqA
749				Description	machette			Batwa (East), Rwanda	Lewis, 2000
750				Description	net	Hunting		Batwa (East), Rwanda	Mukasa, 2012
727				Photo	sac	vine, woven - quite distinct		Batwa (East), Rwanda	Fauna and Flora International (2013)
723	Bwindi impenetrable forest			Photo	spear			Batwa (East), Rwanda	Vice, 2015
731				Photo	spear			Batwa (East), Rwanda	Vice, 2015: https://www.youtube.com/watch?v=ITzWIBHEPqA
737	Bwindi impenetrable forest			Photo	spear			Batwa (East), Rwanda	Vice, 2015: https://www.youtube.com/watch?v=ITzWIBHEPqA
738	Bwindi impenetrable forest			Photo	spear			Batwa (East), Rwanda	Vice, 2015: https://www.youtube.com/watch?v=ITzWIBHEPqA
739	Bwindi impenetrable forest			Photo	spear			Batwa (East), Rwanda	Vice, 2015: https://www.youtube.com/watch?v=ITzWIBHEPqA
741	Bwindi impenetrable forest			Photo	spear			Batwa (East), Rwanda	Vice, 2015: https://www.youtube.com/watch?v=ITzWIBHEPqA
730				Photo	trap			Batwa (East), Rwanda	Fauna and Flora International (2013)
748				Description	trap			Batwa (East), Rwanda	Mukasa, 2012
717	Bwindi impenetrable forest			Photo	whistle			Batwa (East), Rwanda	Hoffsi, 2008
755	Lac Leopold II			Photo	arrow			Batwa (West)	Africa Museum Collection (Tervuren)
756	Lac Leopold II			Photo	basket			Batwa (West)	Africa Museum Collection (Tervuren)
757	Lac Leopold II			Photo	basket			Batwa (West)	Africa Museum Collection (Tervuren)
758	Equateur	1972		Photo	drum	this one with layers pretty common	ngoma	Batwa (West)	Africa Museum Collection (Tervuren)
752	Lac Leopold II			Photo	hunting net			Batwa (West)	Africa Museum Collection (Tervuren)
759	Equateur	1972		Photo	lateral horn			Batwa (West)	Africa Museum Collection (Tervuren)
753	Lac Leopold II			Photo	machette			Batwa (West)	Africa Museum Collection (Tervuren)
754	Lac Leopold II			Photo	spear			Batwa (West)	Africa Museum Collection (Tervuren)
760	Equateur	1972		Photo	spear			Batwa (West)	Africa Museum Collection (Tervuren)
761	Equateur	1972		Photo	spear			Batwa (West)	Africa Museum Collection (Tervuren)
762	Equateur	1972		Photo	spear			Batwa (West)	Africa Museum Collection (Tervuren)
763	Equateur	1972		Photo	spear			Batwa (West)	Africa Museum Collection (Tervuren)
955	Tikar region			Description	xylophone	dix lames conservées précieusement dans un sac et que l'on dispose, chaque fois que nécessaire, sur deux troncs de bananiers.		Batwa (West) DRC	Pagezy, 1975; 2013, Bahuchet 2017
765	Lac Leopold II	1913-1915		Photo	arrow	metal tip		Batwa (West), DRC	Africa Museum Collection (Tervuren)
768	Lac Leopold II	1913-1914		Photo	arrow			Batwa (West), DRC	Africa Museum Collection (Tervuren)
811	Ibali-Ngongo, Lac Leopold II	1913		Photo	arrow			Batwa (West), DRC	Africa Museum Collection (Tervuren)
812	Ibali-Ngongo, Lac Leopold II	1913		Photo	arrow			Batwa (West), DRC	Africa Museum Collection (Tervuren)
813	Ibali-Ngongo, Lac Leopold II	1913		Photo	arrow			Batwa (West), DRC	Africa Museum Collection (Tervuren)
847	Bonkende (Mai Nbdombe)	1973		Photo	arrow			Batwa (West), DRC	Africa Museum Collection (Tervuren)
849	Bonkende (Mai Nbdombe)	1973		Photo	arrow			Batwa (West), DRC	Africa Museum Collection (Tervuren)
956				Description	arrow		mbadi	Batwa (West), DRC	Kazadi, 1981; Hatz, 2019 (word)
1369	Lac Tumba			Description	auger			Batwa (West), DRC	Mandjo et al., 2015
962				Description	axe			Batwa (West), DRC	Kazadi, 1981
1368	Lac Tumba			Description	axe			Batwa (West), DRC	Mandjo et al., 2015
800	Ibali-Ngongo, Lac Leopold II	1951		Photo	banging sticks		bekomwa	Batwa (West), DRC	Africa Museum Collection (Tervuren)
801	Ibali-Ngongo, Lac Leopold II	1951		Photo	banging sticks		bekomwa	Batwa (West), DRC	Africa Museum Collection (Tervuren)
802	Ibali-Ngongo, Lac Leopold II	1951		Photo	banging sticks			Batwa (West), DRC	Africa Museum Collection (Tervuren)
805	Ibali-Ngongo, Lac Leopold II	1951		Photo	banging sticks		bonkwasa	Batwa (West), DRC	Africa Museum Collection (Tervuren)
806	Ibali-Ngongo, Lac Leopold II	1951		Photo	banging sticks			Batwa (West), DRC	Africa Museum Collection (Tervuren)
817	Iboko-Bolombi	1975		Photo	banging sticks			Batwa (West), DRC	Africa Museum Collection (Tervuren)
818	Iboko-Bolombi	1975		Photo	banging sticks			Batwa (West), DRC	Africa Museum Collection (Tervuren)
835	Elingala (Equateur)	1975		Photo	banging sticks			Batwa (West), DRC	Africa Museum Collection (Tervuren)
836	Elingala (Equateur)	1975		Photo	banging sticks			Batwa (West), DRC	Africa Museum Collection (Tervuren)
837	Elingala (Equateur)	1975		Photo	banging sticks			Batwa (West), DRC	Africa Museum Collection (Tervuren)
839	Elingala (Equateur)	1975		Photo	banging sticks			Batwa (West), DRC	Africa Museum Collection (Tervuren)
814	Ibali-Ngongo, Lac Leopold II	1913		Photo	basket	hood basket		Batwa (West), DRC	Africa Museum Collection (Tervuren)
816	Lokongo			Photo	basket			Batwa (West), DRC	Africa Museum Collection (Tervuren)
820	Ikongo (Mai Ndombe)	1975		Photo	basket			Batwa (West), DRC	Africa Museum Collection (Tervuren)
821	Ikongo (Mai Ndombe)	1975		Photo	basket			Batwa (West), DRC	Africa Museum Collection (Tervuren)
822	Ikongo (Mai Ndombe)	1975		Photo	basket			Batwa (West), DRC	Africa Museum Collection (Tervuren)
823	Ikongo (Mai Ndombe)	1975		Photo	basket			Batwa (West), DRC	Africa Museum Collection (Tervuren)
825	Ikongo (Mai Ndombe)	1975		Photo	basket			Batwa (West), DRC	Africa Museum Collection (Tervuren)
827	Ikongo (Mai Ndombe)	1975		Photo	basket			Batwa (West), DRC	Africa Museum Collection (Tervuren)
828	Ikongo (Mai Ndombe)	1975		Photo	basket			Batwa (West), DRC	Africa Museum Collection (Tervuren)
829	Ikongo (Mai Ndombe)	1975		Photo	basket			Batwa (West), DRC	Africa Museum Collection (Tervuren)
830	Ikongo (Mai Ndombe)	1975		Photo	basket			Batwa (West), DRC	Africa Museum Collection (Tervuren)
831	Ikongo (Mai Ndombe)	1975		Photo	basket			Batwa (West), DRC	Africa Museum Collection (Tervuren)
834	Elingala (Equateur)	1975		Photo	basket			Batwa (West), DRC	Africa Museum Collection (Tervuren)
840	Ikengue (equateur)	1975		Photo	basket			Batwa (West), DRC	Africa Museum Collection (Tervuren)
841	Ikengue (equateur)	1975		Photo	basket			Batwa (West), DRC	Africa Museum Collection (Tervuren)
853	Kiri region	1973		Photo	basket			Batwa (West), DRC	Africa Museum Collection (Tervuren)
854	Kiri region	1973		Photo	basket			Batwa (West), DRC	Africa Museum Collection (Tervuren)
855	Kiri region	1973		Photo	basket			Batwa (West), DRC	Africa Museum Collection (Tervuren)
856	Kiri region	1973		Photo	basket			Batwa (West), DRC	Africa Museum Collection (Tervuren)
857	Kiri region	1973		Photo	basket			Batwa (West), DRC	Africa Museum Collection (Tervuren)
858	Kiri region	1973		Photo	basket			Batwa (West), DRC	Africa Museum Collection (Tervuren)
859	Kiri region	1973		Photo	basket			Batwa (West), DRC	Africa Museum Collection (Tervuren)
860	Kiri region	1973		Photo	basket			Batwa (West), DRC	Africa Museum Collection (Tervuren)
1346	Lac Tumba			Photo	basket	Carrry firewood		Batwa (West), DRC	Pagezy, 2006
1347	Lac Tumba			Photo	basket		mai	Batwa (West), DRC	Pagezy, 2006
1348	Lac Tumba			Photo	basket	Carrry firewood		Batwa (West), DRC	Pagezy, 2006
1349	Lac Tumba			Photo	basket			Batwa (West), DRC	Pagezy, 2006
1350	Lac Tumba			Photo	basket			Batwa (West), DRC	Pagezy, 2006
1351	Lac Tumba			Photo	basket			Batwa (West), DRC	Pagezy, 2006
1352	Lac Tumba			Photo	basket			Batwa (West), DRC	Pagezy, 2006
1353	Lac Tumba			Photo	basket	Manioc leaves		Batwa (West), DRC	Pagezy, 2006
1354	Lac Tumba			Photo	basket	Carrying fish		Batwa (West), DRC	Pagezy, 2006
1355	Lac Tumba			Photo	basket	Fishing trap		Batwa (West), DRC	Pagezy, 2006
1356	Lac Tumba			Photo	basket			Batwa (West), DRC	Pagezy, 2006
1357	Lac Tumba			Photo	basket			Batwa (West), DRC	Pagezy, 2006
1358	Lac Tumba			Photo	basket			Batwa (West), DRC	Pagezy, 2006
1370	Lac Tumba			Description	basket	hood		Batwa (West), DRC	Mandjo et al., 2015
826	Ikongo (Mai Ndombe)	1975		Photo	basket			Batwa (West), DRC	Africa Museum Collection (Tervuren)
883	Equateur,DRC	1972		Photo	bells			Batwa (West), DRC	Africa Museum Collection (Tervuren)
959	Lac Tumba			Description	blowgun			Batwa (West), DRC	Pagezy, 2006
764	Lac Leopold II	1913-1914		Photo	bow			Batwa (West), DRC	Africa Museum Collection (Tervuren)
767	Lac Leopold II	1913-1914		Photo	bow			Batwa (West), DRC	Africa Museum Collection (Tervuren)
810	Ibali-Ngongo, Lac Leopold II	1913		Photo	bow			Batwa (West), DRC	Africa Museum Collection (Tervuren)
846	Bonkende (Mai Nbdombe)	1973		Photo	bow			Batwa (West), DRC	Africa Museum Collection (Tervuren)
848	Bonkende (Mai Nbdombe)	1973		Photo	bow			Batwa (West), DRC	Africa Museum Collection (Tervuren)
869	Kwango			Photo	bow			Batwa (West), DRC	Africa Museum Collection (Tervuren)
870	Kwango			Photo	bow			Batwa (West), DRC	Africa Museum Collection (Tervuren)
871	Kwango			Photo	bow			Batwa (West), DRC	Africa Museum Collection (Tervuren)
872	Kwango			Photo	bow			Batwa (West), DRC	Africa Museum Collection (Tervuren)
873	Kwango			Photo	bow			Batwa (West), DRC	Africa Museum Collection (Tervuren)
874	Kwango			Photo	bow			Batwa (West), DRC	Africa Museum Collection (Tervuren)
875	Kwango			Photo	bow			Batwa (West), DRC	Africa Museum Collection (Tervuren)
876	Kwango			Photo	bow			Batwa (West), DRC	Africa Museum Collection (Tervuren)
886	Equateur,DRC	1972		Photo	bow			Batwa (West), DRC	Africa Museum Collection (Tervuren)
957				Description	bow			Batwa (West), DRC	Kazadi, 1981
866	Kwango			Photo	canoe			Batwa (West), DRC	Africa Museum Collection (Tervuren)
867	Kwango			Photo	canoe			Batwa (West), DRC	Africa Museum Collection (Tervuren)
868	Kwango			Photo	canoe			Batwa (West), DRC	Africa Museum Collection (Tervuren)
1364	Lac Tumba			Description	crossbow	Hunting	no bow	Batwa (West), DRC	Mandjo et al., 2015
1359	Lac Tumba			Photo	dam	fishing		Batwa (West), DRC	Pagezy, 2006
1366	Lac Tumba			Description	dam	fishing		Batwa (West), DRC	Mandjo et al., 2015
1365	Lac Tumba			Description	darts			Batwa (West), DRC	Mandjo et al., 2015
815	Lokongo			Photo	drum			Batwa (West), DRC	Africa Museum Collection (Tervuren)
842	Iboko-Bolombi	1975		Photo	drum	one membrane		Batwa (West), DRC	Africa Museum Collection (Tervuren)
843	Iboko-Bolombi	1975		Photo	drum	one membrane, conical		Batwa (West), DRC	Africa Museum Collection (Tervuren)
844	Iboko-Bolombi	1975		Photo	drum			Batwa (West), DRC	Africa Museum Collection (Tervuren)
845	Iboko-Bolombi	1975		Photo	drum	one membrane		Batwa (West), DRC	Africa Museum Collection (Tervuren)
881	Mbolo, Mai Ndombe	1971		Photo	drum			Batwa (West), DRC	Africa Museum Collection (Tervuren)
882	Mbolo, Mai Ndombe	1971		Photo	drum			Batwa (West), DRC	Africa Museum Collection (Tervuren)
888	Equateur,DRC			Photo	drum		ngoma	Batwa (West), DRC	Africa Museum Collection (Tervuren)
1345	Lac Tumba			Description	drum	small goblet drum (tam tam)		Batwa (West), DRC	Mandjo et al., 2015
769	Lac Leopold II	1913-1914		Photo	fishing net			Batwa (West), DRC	Africa Museum Collection (Tervuren)
1361	Lac Tumba			Photo	fishing net			Batwa (West), DRC	Pagezy, 2006
770	Lac Leopold II	1913-1914		Photo	horn			Batwa (West), DRC	Africa Museum Collection (Tervuren)
887	Equateur,DRC			Photo	horn			Batwa (West), DRC	Africa Museum Collection (Tervuren)
766	Lac Leopold II	1913-1914		Photo	hunting net			Batwa (West), DRC	Africa Museum Collection (Tervuren)
877	Kwango			Photo	knife			Batwa (West), DRC	Africa Museum Collection (Tervuren)
1360	Lac Tumba			Photo	knife			Batwa (West), DRC	Pagezy, 2006
1367	Lac Tumba			Description	machette			Batwa (West), DRC	Mandjo et al., 2015
958	Lac Tumba			Description	net	Hunting		Batwa (West), DRC	Pagezy, 2006
1362	Lac Tumba			Description	net	Hunting		Batwa (West), DRC	Mandjo et al., 2015
780	Thuapa	1946		Photo	normal rattle			Batwa (West), DRC	Africa Museum Collection (Tervuren)
781	Thuapa	1946		Photo	normal rattle			Batwa (West), DRC	Africa Museum Collection (Tervuren)
772	Thuapa	1946		Photo	rattle	fibre		Batwa (West), DRC	Africa Museum Collection (Tervuren)
773	Thuapa	1946		Photo	rattle	fibre		Batwa (West), DRC	Africa Museum Collection (Tervuren)
774	Thuapa	1946		Photo	rattle	fibre		Batwa (West), DRC	Africa Museum Collection (Tervuren)
775	Thuapa	1946		Photo	rattle	fibre		Batwa (West), DRC	Africa Museum Collection (Tervuren)
776	Thuapa	1946		Photo	rattle	fibre		Batwa (West), DRC	Africa Museum Collection (Tervuren)
777	Thuapa	1946		Photo	rattle	fibre		Batwa (West), DRC	Africa Museum Collection (Tervuren)
778	Thuapa	1946		Photo	rattle	fibre		Batwa (West), DRC	Africa Museum Collection (Tervuren)
779	Thuapa	1946		Photo	rattle	fibre		Batwa (West), DRC	Africa Museum Collection (Tervuren)
786	Ibali-Ngongo, Lac Leopold II	1951		Photo	rattle	fibre		Batwa (West), DRC	Africa Museum Collection (Tervuren)
787	Ibali-Ngongo, Lac Leopold II	1951		Photo	rattle	fibre		Batwa (West), DRC	Africa Museum Collection (Tervuren)
788	Ibali-Ngongo, Lac Leopold II	1951		Photo	rattle	fibre		Batwa (West), DRC	Africa Museum Collection (Tervuren)
789	Ibali-Ngongo, Lac Leopold II	1951		Photo	rattle	fibre		Batwa (West), DRC	Africa Museum Collection (Tervuren)
790	Ibali-Ngongo, Lac Leopold II	1951		Photo	rattle	fibre		Batwa (West), DRC	Africa Museum Collection (Tervuren)
791	Ibali-Ngongo, Lac Leopold II	1951		Photo	rattle	fibre		Batwa (West), DRC	Africa Museum Collection (Tervuren)
795	Ibali-Ngongo, Lac Leopold II	1951		Photo	rattle	fibre		Batwa (West), DRC	Africa Museum Collection (Tervuren)
796	Ibali-Ngongo, Lac Leopold II	1951		Photo	rattle	fibre		Batwa (West), DRC	Africa Museum Collection (Tervuren)
797	Ibali-Ngongo, Lac Leopold II	1951		Photo	rattle	fibre		Batwa (West), DRC	Africa Museum Collection (Tervuren)
798	Ibali-Ngongo, Lac Leopold II	1951		Photo	rattle	fibre		Batwa (West), DRC	Africa Museum Collection (Tervuren)
799	Ibali-Ngongo, Lac Leopold II	1951		Photo	rattle	fibre		Batwa (West), DRC	Africa Museum Collection (Tervuren)
803	Ibali-Ngongo, Lac Leopold II	1951		Photo	rattle	fibre		Batwa (West), DRC	Africa Museum Collection (Tervuren)
804	Ibali-Ngongo, Lac Leopold II	1951		Photo	rattle	fibre		Batwa (West), DRC	Africa Museum Collection (Tervuren)
807	Ibali-Ngongo, Lac Leopold II	1951		Photo	rattle	fibre		Batwa (West), DRC	Africa Museum Collection (Tervuren)
808	Ibali-Ngongo, Lac Leopold II	1951		Photo	rattle	fibre		Batwa (West), DRC	Africa Museum Collection (Tervuren)
824	Ikongo (Mai Ndombe)	1975		Photo	rattle			Batwa (West), DRC	Africa Museum Collection (Tervuren)
838	Elingala (Equateur)	1975		Photo	rattle	fibre		Batwa (West), DRC	Africa Museum Collection (Tervuren)
850	Pendjua	1973		Photo	rattle	fibre		Batwa (West), DRC	Africa Museum Collection (Tervuren)
864	Mai Ndombe	1946		Photo	rattle	fibre		Batwa (West), DRC	Africa Museum Collection (Tervuren)
878	Equateur,DRC	1995		Photo	rattle	pumpkin		Batwa (West), DRC	Africa Museum Collection (Tervuren)
879	Equateur,DRC	1995		Photo	rattle	pumpkin		Batwa (West), DRC	Africa Museum Collection (Tervuren)
884	Equateur,DRC	1972		Photo	rattle			Batwa (West), DRC	Africa Museum Collection (Tervuren)
885	Equateur,DRC	1972		Photo	rattle			Batwa (West), DRC	Africa Museum Collection (Tervuren)
880	Kasai, DRC	1995		Photo	scraper			Batwa (West), DRC	Africa Museum Collection (Tervuren)
960				Description	snare	vine snare		Batwa (West), DRC	Kazadi, 1981
961	Lac Tumba			Description	snare			Batwa (West), DRC	Pagezy, 2006
782	Thuapa	1946		Photo	spear			Batwa (West), DRC	Africa Museum Collection (Tervuren)
783	Thuapa	1946		Photo	spear			Batwa (West), DRC	Africa Museum Collection (Tervuren)
784	Thuapa	1946		Photo	spear			Batwa (West), DRC	Africa Museum Collection (Tervuren)
785	Thuapa	1946		Photo	spear			Batwa (West), DRC	Africa Museum Collection (Tervuren)
809	Ibali-Ngongo, Lac Leopold II	1951		Photo	spear			Batwa (West), DRC	Africa Museum Collection (Tervuren)
851	Pendjua	1973		Photo	spear			Batwa (West), DRC	Africa Museum Collection (Tervuren)
852	Pendjua	1973		Photo	spear			Batwa (West), DRC	Africa Museum Collection (Tervuren)
861	Lac Leopold II			Photo	spear			Batwa (West), DRC	Africa Museum Collection (Tervuren)
862	Lac Leopold II			Photo	spear			Batwa (West), DRC	Africa Museum Collection (Tervuren)
863	Lac Leopold II			Photo	spear			Batwa (West), DRC	Africa Museum Collection (Tervuren)
1363	Lac Tumba			Description	spear	Hunting		Batwa (West), DRC	Mandjo et al., 2015
819	Iboko-Bolombi	1975		Photo	struck beam/ stuck beam	unlike others, it is concave		Batwa (West), DRC	Africa Museum Collection (Tervuren)
833	Elingala (Equateur)	1975		Photo	struck beam/ stuck beam	with two holes		Batwa (West), DRC	Africa Museum Collection (Tervuren)
865	Kwango			Photo	struck beam/ stuck beam			Batwa (West), DRC	Africa Museum Collection (Tervuren)
792	Ibali-Ngongo, Lac Leopold II	1951		Photo	banging sticks			Batwa (West), DRC	Africa Museum Collection (Tervuren)
793	Ibali-Ngongo, Lac Leopold II	1951		Photo	banging sticks			Batwa (West), DRC	Africa Museum Collection (Tervuren)
794	Ibali-Ngongo, Lac Leopold II	1951		Photo	banging sticks			Batwa (West), DRC	Africa Museum Collection (Tervuren)
771	Thuapa	1946		Photo	wooden musical instrument like a drum			Batwa (West), DRC	Africa Museum Collection (Tervuren)
889	Bandundu	1914		Photo	horn	horn en invoire avec embouchure laterale et trou de modulation		Batwa (West)DRC	Africa Museum Collection (Tervuren)
894				Photo	dam	fishing		Bedzan, Cameroon	Leclerc, 1995
898				Photo	fishing hook			Bedzan, Cameroon	Leclerc, 1995
897				Photo	fishing net			Bedzan, Cameroon	Leclerc, 1995
896					fishing rod			Bedzan, Cameroon	Leclerc, 1995
891				Photo	knife	couteau a la hanche		Bedzan, Cameroon	Leclerc, 1995
893				Photo	machette			Bedzan, Cameroon	Leclerc, 1995
899				Photo	nailon thread			Bedzan, Cameroon	Leclerc, 1995
895				Photo	point to extract rhododendron grains			Bedzan, Cameroon	Leclerc, 1995
890				Photo	trap			Bedzan, Cameroon	Leclerc, 1995
937	la vallée du Mbam, la plaine Tikar			Photo	arrow			Bedzan, Cameroon	Devin, 2020
941	Tikar centre			Photo	arrow	metal tip		Bedzan, Cameroon	Heggeim, 1953-1968
942	Tikar centre			Photo	arrow	metal tip		Bedzan, Cameroon	Heggeim, 1953-1968
954	Tikar region			Description	axe			Bedzan, Cameroon	Barbier, 1978
933	la vallée du Mbam, la plaine Tikar			Photo	basket	For plantains		Bedzan, Cameroon	Devin, 2020
934	la vallée du Mbam, la plaine Tikar			Photo	basket	For plantains		Bedzan, Cameroon	Devin, 2020
935	la vallée du Mbam, la plaine Tikar			Photo	basket	For plantains		Bedzan, Cameroon	Devin, 2020
936	la vallée du Mbam, la plaine Tikar			Photo	basket			Bedzan, Cameroon	Devin, 2020
939	la vallée du Mbam, la plaine Tikar			Photo	basket			Bedzan, Cameroon	Devin, 2020
940	la vallée du Mbam, la plaine Tikar			Photo	basket			Bedzan, Cameroon	Devin, 2020
945	Tikar region			Photo	basket	Medium, to transport Manioc leaves		Bedzan, Cameroon	Marandola, 2014; 2003
953	Tikar region			Photo	basket	Chicken and plantains (pannier?)		Bedzan, Cameroon	Devin, 2020
919	Tikar region		3	Photo	bells	Sleigh bell (grelot). Larfer		Bedzan, Cameroon	Marandola, 2003
920	Tikar region			Description	bells	Double bell, metal		Bedzan, Cameroon	Marandola, 2003
892				Photo	bow			Bedzan, Cameroon	Leclerc, 1995
938	la vallée du Mbam, la plaine Tikar			Photo	bow	much larger than baka		Bedzan, Cameroon	Devin, 2020
943	Tikar centre			Photo	bow	really large (pretty much same height as a person)		Bedzan, Cameroon	Heggeim, 1953-1968
944	Tikar centre			Photo	bow			Bedzan, Cameroon	Heggeim, 1953-1968
949	Tikar region			Description	dam	females only		Bedzan, Cameroon	Leclerc, 1999
900	la vallée du Mbam, la plaine Tikar			Photo	drum	Nailed, one skin on top - cylyndrical?		Bedzan, Cameroon	Devin, 2020
901	la vallée du Mbam, la plaine Tikar			Photo	drum	Nailed, one skin on top - cylyndrical?		Bedzan, Cameroon	Devin, 2020
902	la vallée du Mbam, la plaine Tikar			Photo	drum	Nailed, one skin on top - cylyndrical?		Bedzan, Cameroon	Devin, 2020
903	la vallée du Mbam, la plaine Tikar			Photo	drum	Cylindrical wooden drum, open at the bottom, nailed skin (1)		Bedzan, Cameroon	Marandola, 2003
904	la vallée du Mbam, la plaine Tikar			Photo	drum	Also nailed skin (cant see if 1 or 2 skins) but this one played with sticks and higher (1.2m)		Bedzan, Cameroon	Marandola, 2003
907	la vallée du Mbam, la plaine Tikar			Photo	drum	Conical, made as a staircase, single skin, Shorter <1m and played with hands		Bedzan, Cameroon	Devin, 2015
909	la vallée du Mbam, la plaine Tikar			Photo	drum	Open, single skinned cylindrical drum - this is like the ones from the other populations - smooth on the outside		Bedzan, Cameroon	Devin, 2017
910	la vallée du Mbam, la plaine Tikar			Photo	drum	single skin		Bedzan, Cameroon	Devin, 2018
921	Tikar region			Description	drum	cylyndrical, in pairs. Open drums. Single skin covered only on one of the ends. Played by a single person.		Bedzan, Cameroon	Marandola, 2003
922	Tikar region			Description	drum	only men; Cylyndrical wooden drum. BUT not open ended (the bottom is closed). Played with a stick	mgbæ	Bedzan, Cameroon	Marandola, 2014
923	Tikar region		5	Photo	drum	Single skin, open, cylyndrical		Bedzan, Cameroon	Devin, 2020
924	Tikar region			Description	drum	Goblet drum - only men. Smaller than the nke meku.		Bedzan, Cameroon	Marandola, 2014
947	Tikar region			Description	fishing nailon threads	made of raphia		Bedzan, Cameroon	Leclerc, 1999
948	Tikar region			Description	fishing rod			Bedzan, Cameroon	Leclerc, 1999
912	la vallée du Mbam, la plaine Tikar			Photo	lamellaphone	laced on lamellae, no resonator	mbé péré	Bedzan, Cameroon	Devin, 2020
915	la vallée du Mbam, la plaine Tikar			Photo	lamellaphone	12 lamellae, all made with wood?	mbé péré	Bedzan, Cameroon	Marandola, 2003
925	Tikar region			Photo	lamellaphone	from eight to fourteen bamboo lamellas and is tuned in either a tetratonic 32 or pentatonic scale. They are attached on one extreme to a bamboo stick.	méndzá	Bedzan, Cameroon	Marandola, personal communication (16th April 2020)
950	Tikar region			Description	net	fishing		Bedzan, Cameroon	Leclerc, 1999
951	Tikar region			Description	pirogue			Bedzan, Cameroon	Leclerc, 1999
926	Tikar region			Description	pluriarc	3 stringed, with some corn grains placed in the sound box (made of bamboo) to embellish the sound	bèntsì	Bedzan, Cameroon	Marandola, 2003
932	Tikar region			Description	pluriarc	that was used as a children’s toy - and was not really considered as a musical instrument.	shisha	Bedzan, Cameroon	Marandola, personal communication (16th April 2020)
927	Tikar region		2	Photo	pseudo-drum	Halp a pumpkin turned around and played with 2 bamboo sticks		Bedzan, Cameroon	Devin, 2020
906	la vallée du Mbam, la plaine Tikar			Photo	rattle	Basket		Bedzan, Cameroon	Marandola, 2003
908	la vallée du Mbam, la plaine Tikar			Photo	rattle	Basket		Bedzan, Cameroon	Devin, 2016
911	la vallée du Mbam, la plaine Tikar			Photo	rattle	Basket		Bedzan, Cameroon	Devin, 2019
928	Tikar region			Description	rattle	basket	nkê mèkù	Bedzan, Cameroon	Marandola, 2014, 2003
929	Tikar region			Description	rattle	pairs, conical ones, also made of basket but different from shisha. Made from half a squash.		Bedzan, Cameroon	Marandola, 2003
930	200km N of Yaoundé			Description	sanza			Bedzan, Cameroon	Marandola, 2003
931	Tikar region			Description	scraper	only women. Made of a bamboo tube hollow in the middle, and the surface played with a metal stick.		Bedzan, Cameroon	Marandola, 2014
946	Tikar region			Description	trap			Bedzan, Cameroon	Leclerc, 1999
952	Tikar region			Description	trap			Bedzan, Cameroon	Leclerc, 1999
917	la vallée du Mbam, la plaine Tikar			Photo	xylophone	made with wood and two banana logs in triangular shape as the base	mendzá	Bedzan, Cameroon	Marandola, 2003
918	la vallée du Mbam, la plaine Tikar			Photo	xylophone		mendzá	Bedzan, Cameroon	Marandola, 2003
905	la vallée du Mbam, la plaine Tikar			Photo	zither harp	Made with pumpkin, 5 strings made of metal	mbe kelon	Bedzan, Cameroon	Furniss, 2017; Marandola, 2003;2014
913	la vallée du Mbam, la plaine Tikar			Photo	zither harp		mbe kelon	Bedzan, Cameroon	Marandola, 2003
914	la vallée du Mbam, la plaine Tikar			Photo	zither harp		mbe kelon	Bedzan, Cameroon	Marandola, 2003
916	la vallée du Mbam, la plaine Tikar			Photo	zither harp		mbe kelon	Bedzan, Cameroon	Marandola, 2003
963		1949		Photo	knife			Efe, DRC	Africa Museum Collection (Tervuren)
964		1949		Photo	knife			Efe, DRC	Africa Museum Collection (Tervuren)
966	Milindi			Photo	knife			Efe, DRC	Africa Museum Collection (Tervuren)
965	Ituri	1949		Photo	knife?			Efe, DRC	Africa Museum Collection (Tervuren)
967		1957		Photo	bow			Efe, DRC	Africa Museum Collection (Tervuren)
969		1957		Photo	drum			Efe, DRC	Africa Museum Collection (Tervuren)
970				Photo	spear			Efe, DRC	Africa Museum Collection (Tervuren)
968		1957		Photo	whistle	hunting		Efe, DRC	Africa Museum Collection (Tervuren)
1027				Photo	arrow		apí (only if metal headed)	Efe, DRC	Bailey, 1992
1028				Photo	arrow		apí (only if metal headed)	Efe, DRC	Bailey, 1992
1032	Nduye, central Ituri			Photo	arrow		apí (only if metal headed)	Efe, DRC	Turnbull, 1965
1033	Nduye, central Ituri			Photo	arrow		apí (only if metal headed)	Efe, DRC	Turnbull, 1965
1034	Nduye, central Ituri			Photo	arrow		apí (only if metal headed)	Efe, DRC	Turnbull, 1965
1035	Nduye, central Ituri			Photo	arrow		apí (only if metal headed)	Efe, DRC	Turnbull, 1965
1036	Nduye, central Ituri			Photo	arrow		apí (only if metal headed)	Efe, DRC	Turnbull, 1965
1037	Nduye, central Ituri			Photo	arrow		apí (only if metal headed)	Efe, DRC	Turnbull, 1965
1038	Nduye, central Ituri			Photo	arrow		apí (only if metal headed)	Efe, DRC	Turnbull, 1965
1040	Oysha, Central Ituri			Photo	arrow		apí (only if metal headed)	Efe, DRC	Turnbull, 1965
1041	Oysha, Central Ituri			Photo	arrow		apí (only if metal headed)	Efe, DRC	Turnbull, 1965
1043	Central Ituri			Photo	arrow		apí (only if metal headed)	Efe, DRC	Turnbull, 1965
1044	Central Ituri			Photo	arrow		apí (only if metal headed)	Efe, DRC	Turnbull, 1965
1045	Central Ituri			Photo	arrow		apí (only if metal headed)	Efe, DRC	Turnbull, 1965
1046	Central Ituri			Photo	arrow		apí (only if metal headed)	Efe, DRC	Turnbull, 1965
1047	Central Ituri			Photo	arrow		apí (only if metal headed)	Efe, DRC	Turnbull, 1965
1048	Central Ituri			Photo	arrow		apí (only if metal headed)	Efe, DRC	Turnbull, 1965
1049	Central Ituri			Photo	arrow		apí (only if metal headed)	Efe, DRC	Turnbull, 1965
1050	Central Ituri			Photo	arrow		apí (only if metal headed)	Efe, DRC	Turnbull, 1965
1051	Central Ituri			Photo	arrow		apí (only if metal headed)	Efe, DRC	Turnbull, 1965
1059	1° 16' N, 29° 42' W	1993		Photo	arrow		apí (only if metal headed)	Efe, DRC	https://archive.org/details/EfePygmies.LoyaRiverIturiForestCongoZaire.June1993.
1060	1° 16' N, 29° 42' W	1993		Photo	arrow		apí (only if metal headed)	Efe, DRC	https://archive.org/details/EfePygmies.LoyaRiverIturiForestCongoZaire.June1993.
1085				Photo	arrow			Efe, DRC	Fisher, 1987
1086				Photo	arrow			Efe, DRC	Fisher, 1987
1087				Photo	arrow			Efe, DRC	Fisher, 1987
1088				Photo	arrow			Efe, DRC	Fisher, 1987
1018				Description	axe			Efe, DRC	Turnbull, 1965
1093				Description	bark sac	Quiver		Efe, DRC	Fisher, 1987
1029				Photo	basket			Efe, DRC	Bailey, 1992
1031				Photo	basket			Efe, DRC	Bailey, 1992
1061	1° 16' N, 29° 42' W	1993		Photo	basket			Efe, DRC	https://archive.org/details/EfePygmies.LoyaRiverIturiForestCongoZaire.June1993.
1062	1° 16' N, 29° 42' W	1993		Photo	basket			Efe, DRC	https://archive.org/details/EfePygmies.LoyaRiverIturiForestCongoZaire.June1993.
1063	1° 16' N, 29° 42' W	1993		Photo	basket	trap fish		Efe, DRC	https://archive.org/details/EfePygmies.LoyaRiverIturiForestCongoZaire.June1993.
1081	Nduye river, near Epulu	1981		Photo	basket	No handles, carry on back, made with plant fibre		Efe, DRC	Turconi, 2010
1082	Nduye river, near Epulu	1981		Photo	basket	No handles, carry on back, made with plant fibre		Efe, DRC	Turconi, 2010
1083	Nduye river, near Epulu	1981		Photo	basket	No handles, carry on back, made with plant fibre		Efe, DRC	Turconi, 2010
972				Description	bells	Wooden, cowbell		Efe, DRC	Fisher, 1987
1014				Description	bow		sebá	Efe, DRC	Carpanetto and Germi, 1989; Hatz, 2019 (word)
1022				Photo	bow		sebá	Efe, DRC	Carpanetto and Germi, 1989; Hatz, 2019 (word)
1023				Photo	bow		sebá	Efe, DRC	Carpanetto and Germi, 1989; Hatz, 2019 (word)
1024				Photo	bow		sebá	Efe, DRC	Carpanetto and Germi, 1989; Hatz, 2019 (word)
1025				Photo	bow		sebá	Efe, DRC	Carpanetto and Germi, 1989; Hatz, 2019 (word)
1026				Photo	bow		sebá	Efe, DRC	Carpanetto and Germi, 1989; Hatz, 2019 (word)
1030				Photo	bow		sebá	Efe, DRC	Bailey, 1992
1039	Nduye, central Ituri			Photo	bow		sebá	Efe, DRC	Turnbull, 1965
1042	Oysha, Central Ituri			Photo	bow		sebá	Efe, DRC	Turnbull, 1965
1054	1° 16' N, 29° 42' W	1993		Photo	bow			Efe, DRC	https://archive.org/details/EfePygmies.LoyaRiverIturiForestCongoZaire.June1993.
1055	1° 16' N, 29° 42' W	1993		Photo	bow			Efe, DRC	https://archive.org/details/EfePygmies.LoyaRiverIturiForestCongoZaire.June1993.
1058	1° 16' N, 29° 42' W	1993		Photo	bow			Efe, DRC	https://archive.org/details/EfePygmies.LoyaRiverIturiForestCongoZaire.June1993.
1064	1° 16' N, 29° 42' W	1993		Photo	bow			Efe, DRC	https://archive.org/details/EfePygmies.LoyaRiverIturiForestCongoZaire.June1993.
1065	1° 16' N, 29° 42' W	1993		Photo	bow			Efe, DRC	https://archive.org/details/EfePygmies.LoyaRiverIturiForestCongoZaire.June1993.
1066	1° 16' N, 29° 42' W	1993		Photo	bow			Efe, DRC	https://archive.org/details/EfePygmies.LoyaRiverIturiForestCongoZaire.June1993.
1067	1° 16' N, 29° 42' W	1993		Photo	bow			Efe, DRC	https://archive.org/details/EfePygmies.LoyaRiverIturiForestCongoZaire.June1993.
1068	1° 16' N, 29° 42' W	1993		Photo	bow			Efe, DRC	https://archive.org/details/EfePygmies.LoyaRiverIturiForestCongoZaire.June1993.
1069	1° 16' N, 29° 42' W	1993		Photo	bow			Efe, DRC	https://archive.org/details/EfePygmies.LoyaRiverIturiForestCongoZaire.June1993.
1070	1° 16' N, 29° 42' W	1993		Photo	bow			Efe, DRC	https://archive.org/details/EfePygmies.LoyaRiverIturiForestCongoZaire.June1993.
1071	1° 16' N, 29° 42' W	1993		Photo	bow			Efe, DRC	https://archive.org/details/EfePygmies.LoyaRiverIturiForestCongoZaire.June1993.
1072	1° 16' N, 29° 42' W	1993		Photo	bow			Efe, DRC	https://archive.org/details/EfePygmies.LoyaRiverIturiForestCongoZaire.June1993.
1073	1° 16' N, 29° 42' W	1993		Photo	bow			Efe, DRC	https://archive.org/details/EfePygmies.LoyaRiverIturiForestCongoZaire.June1993.
1084				Photo	bow	Bows are carved of wood, have a length of about 75 cm, and are strung with a broad, flat string made from fiber of a vine		Efe, DRC	Fisher, 1987
1017				Description	dam	fishing	kuce	Efe, DRC	Demolin, 1993; Turnbull 1965; Schebesta, 1949	borrowed from Tikar
971				Description	drum	Slit drum/gong; immobile and played with drumsticks		Efe, DRC	Fisher, 1987
983				Description	drum	never used in the forest, borrowed from Lese		Efe, DRC	Demolin, 1993; Turnbull 1965; Schebesta, 1949
1003	1° 16' N, 29° 42' W	1993		Photo	drum	Conical		Efe, DRC	https://archive.org/details/EfePygmies.LoyaRiverIturiForestCongoZaire.June1993.
1004	1° 16' N, 29° 42' W	1993		Photo	drum	Conical		Efe, DRC	https://archive.org/details/EfePygmies.LoyaRiverIturiForestCongoZaire.June1993.
1005	Nduye river, near Epulu	1981		Photo	drum	Conical, laced skin, played with a stick and a hand		Efe, DRC	Turconi, 2010
1089				Photo	epapau	differs from a machete in having a shorter metal blade with a sharply curved tip and a longer handle. The shape and length of the blade coupled with the leverage obtained from the relatively long handle make this a very effective tool for cutting saplings, branches, brush, banana trees		Efe, DRC	Fisher, 1987
1090				Photo	epapau			Efe, DRC	Fisher, 1987
1013				Description	fishtrap	A cylindrical basket that is placed in streams; designed so that once a fish has entered it cannot escape.		Efe, DRC	Fisher, 1987
975				Description	flute		ruma	Efe, DRC	Demolin, 1993; Turnbull 1965; Schebesta, 1949
1099	Arebi	1927			flute			Efe, DRC	Africa Museum Collection (Tervuren)
1100	Arebi	1927			flute			Efe, DRC	Africa Museum Collection (Tervuren)
974				Description	harp	A hand-held, stringed musical instrument similar to a harp; it has a soundbox from which a curved neck protrudes. The strings run from the neck to the body, are tightened with pegs, and are plucked.	Zoma	Efe, DRC	Fisher, 1987
976				Description	harp	small	domu	Efe, DRC	Demolin, 1993
996	1° 16' N, 29° 42' W	1993		Photo	harp			Efe, DRC	https://archive.org/details/EfePygmies.LoyaRiverIturiForestCongoZaire.June1993.
997	1° 16' N, 29° 42' W	1993		Photo	harp		domu	Efe, DRC	https://archive.org/details/EfePygmies.LoyaRiverIturiForestCongoZaire.June1993.
1020				Description	hoe			Efe, DRC	Fisher, 1987
1091				Photo	honey axe			Efe, DRC	Fisher, 1987
1095				Description	honey axe	Axe specifically for honey		Efe, DRC	Fisher, 1987
986				Photo	horn	long and short version. . La fabrication des horn (horn)s nécessite de grandes bandes d'écorce de trois arbres appelles ingulu, arubese et i/e. Ces bandes d'écorce sont roulées sur elles-mêmes, à la manière d'un cornet de papier. Deux tiges de bois placées latéralement donnent une armature aux instruments. L'embouchure est située à l'extrémité la plus serrée de Péco	mai	Efe, DRC	Demolin, 1993
987				Photo	horn		mai	Efe, DRC	Demolin, 1993
988				Photo	horn		mai	Efe, DRC	Demolin, 1993
989				Photo	horn		mai	Efe, DRC	Demolin, 1993
990				Photo	horn		mai	Efe, DRC	Demolin, 1993
1006	Nduye river, near Epulu	1981		Photo	horn	Played on the side, made with bark, about 1.6m long	mai	Efe, DRC	Turconi, 2010
1007	Nduye river, near Epulu	1981		Photo	horn	Played on the side, made with bark, about 1.6m long	mai	Efe, DRC	Turconi, 2010
1008	Nduye river, near Epulu	1981		Photo	horn	Played on the side, made with bark, about 1.6m long	mai	Efe, DRC	Turconi, 2010
1009	Nduye river, near Epulu	1981		Photo	horn	Played on the side, made with bark, about 1.6m long	mai	Efe, DRC	Turconi, 2010
1010	Nduye river, near Epulu	1981		Photo	horn	Played on the side, made with bark, about 1.6m long	mai	Efe, DRC	Turconi, 2010
1011	Nduye river, near Epulu	1981		Photo	horn	Played on the side, made with bark, about 1.6m long	mai	Efe, DRC	Turconi, 2010
1019				Description	knife			Efe, DRC	Turnbull, 1965; Sawada, 1990
1092				Photo	knife			Efe, DRC	Fisher, 1987
984				Photo	lamellaphone		likembe	Efe, DRC	Bailey, 1992
998	1° 16' N, 29° 42' W	1993		Photo	lamellaphone			Efe, DRC	https://archive.org/details/EfePygmies.LoyaRiverIturiForestCongoZaire.June1993.
999	1° 16' N, 29° 42' W	1993		Photo	lamellaphone			Efe, DRC	https://archive.org/details/EfePygmies.LoyaRiverIturiForestCongoZaire.June1993.
1012				Description	machette			Efe, DRC	Fisher, 1987
977				Description	musical bow	2 strings	kittingbi	Efe, DRC	Demolin, 1993; Turnbull 1965; Schebesta, 1949
985				Photo	notched flute			Efe, DRC	Turnbull, 1965
978				Description	pipes			Efe, DRC	Demolin, 1993
1056	1° 16' N, 29° 42' W	1993		Photo	pirogue			Efe, DRC	https://archive.org/details/EfePygmies.LoyaRiverIturiForestCongoZaire.June1993.
1076	Nduye river, near Epulu	1981		Photo	pirogue			Efe, DRC	Turconi, 2010
1077	Nduye river, near Epulu	1981		Photo	pirogue			Efe, DRC	Turconi, 2010
1078	Nduye river, near Epulu	1981		Photo	pirogue			Efe, DRC	Turconi, 2010
1079	Nduye river, near Epulu	1981		Photo	pirogue			Efe, DRC	Turconi, 2010
1080	Nduye river, near Epulu	1981		Photo	pirogue			Efe, DRC	Turconi, 2010
973				Description	rattle			Efe, DRC	Fisher, 1987
979				Description	rattle			Efe, DRC	Demolin, 1993; Turnbull 1965; Schebesta, 1952
980				Description	resonant sticks			Efe, DRC	Bahuchet, 1992		In Bahuchet (2017)
981				Description	sanza			Efe, DRC	Demolin, 1993; Turnbull 1965; Schebesta, 1949
1015				Description	spear			Efe, DRC	Carpanetto and Germi, 1989
1052	Central Ituri			Photo	spear	Crafted by Bila villagers		Efe, DRC	Turnbull, 1965
1053	Central Ituri			Photo	spear	Crafted by Efe		Efe, DRC	Turnbull, 1965
1057	1° 16' N, 29° 42' W	1993		Photo	spear	metal head of spears usually has a blade length of some 25-30 cm and width of 6 or 7 cm, and a shank of 10-12 cm lengt		Efe, DRC	https://archive.org/details/EfePygmies.LoyaRiverIturiForestCongoZaire.June1993.
1074				Photo	spear	elephant hunt		Efe, DRC	Bailey, 1992
1075				Photo	spear	elephant hunt		Efe, DRC	Bailey, 1992
1096				Description	struck beam	similar to banja	tore?	Efe, DRC	Bahuchet, 1992
1094				Description	thumper	monkey skin bag that men wear to hunt and struck them with bow string to make sounds		Efe, DRC	Fisher, 1987
1016				Description	trap			Efe, DRC	Carpanetto and Germi, 1989
991				Photo	whistle	base, le bois de la tige d'une plante (olyra latifolià) dont on se sert pour fabriquer les sifflets. Près des villages, les pygmées fabri- quent ces instruments avec du bambou ou encore avec des tiges de papayer	Luma	Efe, DRC	Demolin, 1993
992				Photo	whistle		Luma	Efe, DRC	Demolin, 1993
993				Photo	whistle		Luma	Efe, DRC	Demolin, 1993
994				Photo	whistle		Luma	Efe, DRC	Demolin, 1993
995				Photo	whistle		Luma	Efe, DRC	Demolin, 1993
1000	1° 16' N, 29° 42' W	1993		Photo	whistle		luma	Efe, DRC	https://archive.org/details/EfePygmies.LoyaRiverIturiForestCongoZaire.June1993.
1001	1° 16' N, 29° 42' W	1993		Photo	whistle		luma	Efe, DRC	https://archive.org/details/EfePygmies.LoyaRiverIturiForestCongoZaire.June1993.
1002	1° 16' N, 29° 42' W	1993		Photo	whistle		luma	Efe, DRC	https://archive.org/details/EfePygmies.LoyaRiverIturiForestCongoZaire.June1993.
1097	Arebi	1927		Photo	whistle	wooden, with trou de modulation; 20.7, 2.8		Efe, DRC	Africa Museum Collection (Tervuren)
1098	Arebi	1927		Photo	whistle	bamboo		Efe, DRC	Africa Museum Collection (Tervuren)
1101	Arebi	1927		Photo	whistle	wooden, with trou de modulation; 20.7, 2.8		Efe, DRC	Africa Museum Collection (Tervuren)
1102	Arebi	1927		Photo	whistle	wooden, with trou de modulation; 20.7, 2.8		Efe, DRC	Africa Museum Collection (Tervuren)
982				Description	zither-harp			Efe, DRC	Demolin, 1993; Turnbull 1965; Schebesta, 1949
1103	Ituri province, Edimabambi	2010			flute	notched		Efe, DRC	Africa Museum Collection (Tervuren)
1104	Ituri province, Edimabambi	2009		Photo	musical bow	74.5cm		Efe, DRC	Africa Museum Collection (Tervuren)
1106	Ituri province, Edimabambi	2010		Photo	musical bow	88cm		Efe, DRC	Africa Museum Collection (Tervuren)
1105	Ituri province, Edimabambi	2009		Photo	xylophone	35cm	likoko	Efe, DRC	Africa Museum Collection (Tervuren)
1122				Description	bow			Aka (Mbendjele), Congo	Salali, 2017
1128				Description	arrow	Wooden tip		Aka (Mbendjele), RC	Thomson, 2016
1123				Description	axe	metal		Aka (Mbendjele), RC	Oloa-Biloa, 2014
1125				Description	axe		djombi	Aka (Mbendjele), RC	Lewis, 2002
1173	Pokola surroundings	2016		Photo	axe			Aka (Mbendjele), RC	Chaudhary, unpublished
1174	Pokola surroundings	2016		Photo	axe			Aka (Mbendjele), RC	Chaudhary, unpublished
1199	Pokola surroundings	2016		Photo	axe			Aka (Mbendjele), RC	Chaudhary, unpublished
1130				Photo	basket			Aka (Mbendjele), RC	Salali, 2017
1133				Photo	basket			Aka (Mbendjele), RC	Salali, 2017
1134				Photo	basket			Aka (Mbendjele), RC	Salali, 2017
1135				Photo	basket			Aka (Mbendjele), RC	Chaudhary, 2017
1136				Photo	basket			Aka (Mbendjele), RC	Salali, 2017
1137				Photo	basket			Aka (Mbendjele), RC	Salali, 2017
1138				Photo	basket			Aka (Mbendjele), RC	Salali, 2017
1139				Photo	basket			Aka (Mbendjele), RC	Salali, 2017
1140				Photo	basket			Aka (Mbendjele), RC	Salali, 2017
1141				Photo	basket	Fishing trap		Aka (Mbendjele), RC	Salali, 2017
1142				Photo	basket			Aka (Mbendjele), RC	Salali, 2017
1143				Photo	basket			Aka (Mbendjele), RC	Salali, 2017
1144				Photo	basket			Aka (Mbendjele), RC	Salali, 2017
1145				Photo	basket			Aka (Mbendjele), RC	Salali, 2017
1153	Pokola surroundings	2016		Photo	basket			Aka (Mbendjele), RC	Chaudhary, unpublished
1159	Pokola surroundings	2016		Photo	basket			Aka (Mbendjele), RC	Chaudhary, unpublished
1161	Pokola surroundings	2016		Photo	basket			Aka (Mbendjele), RC	Chaudhary, unpublished
1162	Pokola surroundings	2016		Photo	basket			Aka (Mbendjele), RC	Chaudhary, unpublished
1163	Pokola surroundings	2016		Photo	basket			Aka (Mbendjele), RC	Chaudhary, unpublished
1166	Pokola surroundings	2016		Photo	basket			Aka (Mbendjele), RC	Chaudhary, unpublished
1167	Pokola surroundings	2016		Photo	basket			Aka (Mbendjele), RC	Chaudhary, unpublished
1171	Pokola surroundings	2016		Photo	basket			Aka (Mbendjele), RC	Chaudhary, unpublished
1172	Pokola surroundings	2016		Photo	basket			Aka (Mbendjele), RC	Chaudhary, unpublished
1175	Pokola surroundings	2016		Photo	basket			Aka (Mbendjele), RC	Chaudhary, unpublished
1176	Pokola surroundings	2016		Photo	basket			Aka (Mbendjele), RC	Chaudhary, unpublished
1177	Pokola surroundings	2016		Photo	basket			Aka (Mbendjele), RC	Chaudhary, unpublished
1178	Pokola surroundings	2016		Photo	basket			Aka (Mbendjele), RC	Chaudhary, unpublished
1187	Pokola surroundings	2016		Photo	basket			Aka (Mbendjele), RC	Chaudhary, unpublished
1189	Pokola surroundings	2016		Photo	basket			Aka (Mbendjele), RC	Chaudhary, unpublished
1190	Pokola surroundings	2016		Photo	basket			Aka (Mbendjele), RC	Chaudhary, unpublished
1191	Pokola surroundings	2016		Photo	basket	Game basket		Aka (Mbendjele), RC	Chaudhary, unpublished
1192	Pokola surroundings	2016		Photo	basket			Aka (Mbendjele), RC	Chaudhary, unpublished
1193	Pokola surroundings	2016		Photo	basket			Aka (Mbendjele), RC	Chaudhary, unpublished
1194	Pokola surroundings	2016		Photo	basket			Aka (Mbendjele), RC	Chaudhary, unpublished
1200	Pokola surroundings	2016		Photo	basket			Aka (Mbendjele), RC	Chaudhary, unpublished
1118				Description	blowgun	Hunting		Aka (Mbendjele), RC	Riddell (2013)
1169	Pokola surroundings	2016		Photo	blowgun			Aka (Mbendjele), RC	Chaudhary, unpublished
1186	Pokola surroundings	2016		Photo	blowgun			Aka (Mbendjele), RC	Chaudhary, unpublished
1108	Likouala region, Bonguinda area	2013		Photo	drum			Aka (Mbendjele), RC	Oloa-Biloa, 2014
1110	Bonguinda	2014		Photo	drum		ndumu, called ŋgoye when played by women with a stick	Aka (Mbendjele), RC	Oloa-Biloa, 2017
1107	Likouala region, Bonguinda area	2013		Photo	flute	simple flute	hìndèhú	Aka (Mbendjele), RC	Oloa-Biloa, 2014
1112				Photo	flute	Bamboo - notched	lifulele	Aka (Mbendjele), RC	Oloa-Biloa, 2017
1113				Photo	flute	Bamboo - notched	lifulele	Aka (Mbendjele), RC	Oloa-Biloa, 2017
1114		2013		Photo	harp	8 strings	mondume	Aka (Mbendjele), RC	Oloa-Biloa, 2017; Fürniss, 2017;2012
1198	Pokola surroundings	2016		Photo	honey container	leaves and vines(temporary one)		Aka (Mbendjele), RC	Chaudhary, unpublished
1124				Description	knife	metal		Aka (Mbendjele), RC	Oloa-Biloa, 2014
1126				Description	knife		yobe	Aka (Mbendjele), RC	Lewis, 2002
1147				Photo	knife			Aka (Mbendjele), RC	Salali, 2017
1149				Photo	knife			Aka (Mbendjele), RC	Salali, 2017
1150				Photo	knife			Aka (Mbendjele), RC	Salali, 2017
1156	Pokola surroundings	2016		Photo	knife			Aka (Mbendjele), RC	Chaudhary, unpublished
1170	Pokola surroundings	2016		Photo	knife			Aka (Mbendjele), RC	Chaudhary, unpublished
1196	Pokola surroundings	2016		Photo	knife			Aka (Mbendjele), RC	Chaudhary, unpublished
1203	Pokola surroundings	2016		Photo	knife			Aka (Mbendjele), RC	Chaudhary, unpublished
1152	Pokola surroundings	2016		Photo	knife			Aka (Mbendjele), RC	Chaudhary, unpublished
1160	Pokola surroundings	2016		Photo	knife			Aka (Mbendjele), RC	Chaudhary, unpublished
1129		1980		Photo	leather sac	Carry stuff		Aka (Mbendjele), RC	Demesse, 1980
1155	Pokola surroundings	2016		Photo	leather sac			Aka (Mbendjele), RC	Chaudhary, unpublished
1168	Pokola surroundings	2016		Photo	leather sac			Aka (Mbendjele), RC	Chaudhary, unpublished
1117				Description	machette			Aka (Mbendjele), RC	Salali, 2017
1131				Photo	machette			Aka (Mbendjele), RC	Lewis, 2002
1146				Photo	machette			Aka (Mbendjele), RC	Salali, 2017
1148				Photo	machette			Aka (Mbendjele), RC	Salali, 2017
1151	Pokola surroundings	2016		Photo	machette			Aka (Mbendjele), RC	Chaudhary, unpublished
1154	Pokola surroundings	2016		Photo	machette			Aka (Mbendjele), RC	Chaudhary, unpublished
1157	Pokola surroundings	2016		Photo	machette			Aka (Mbendjele), RC	Chaudhary, unpublished
1158	Pokola surroundings	2016		Photo	machette			Aka (Mbendjele), RC	Chaudhary, unpublished
1164	Pokola surroundings	2016		Photo	machette			Aka (Mbendjele), RC	Chaudhary, unpublished
1165	Pokola surroundings	2016		Photo	machette			Aka (Mbendjele), RC	Chaudhary, unpublished
1179	Pokola surroundings	2016		Photo	machette			Aka (Mbendjele), RC	Chaudhary, unpublished
1182	Pokola surroundings	2016		Photo	machette			Aka (Mbendjele), RC	Chaudhary, unpublished
1184	Pokola surroundings	2016		Photo	machette			Aka (Mbendjele), RC	Chaudhary, unpublished
1188	Pokola surroundings	2016		Photo	machette			Aka (Mbendjele), RC	Chaudhary, unpublished
1197	Pokola surroundings	2016		Photo	machette			Aka (Mbendjele), RC	Chaudhary, unpublished
1201	Pokola surroundings	2016		Photo	machette			Aka (Mbendjele), RC	Chaudhary, unpublished
1202	Pokola surroundings	2016		Photo	machette			Aka (Mbendjele), RC	Chaudhary, unpublished
1111				Photo	musical bow	One-stringed. In some populations only played by women, in Mbendjele played by men.	game	Aka (Mbendjele), RC	Oloa-Biloa, 2014
1119				Description	snare	Cable Snare, Hunting	Hunting	Aka (Mbendjele), RC	Riddell (2013)
1120				Description	snare	vine snare		Aka (Mbendjele), RC	Chaudhury, 2017
1132				Photo	snare	they have 19 different types according to Bahuchet, 1992	motambo	Aka (Mbendjele), RC	Chaudhury, 2017
1180	Pokola surroundings	2016		Photo	snare	rope		Aka (Mbendjele), RC	Chaudhary, unpublished
1181	Pokola surroundings	2016		Photo	snare	vine snare		Aka (Mbendjele), RC	Chaudhary, unpublished
1185	Pokola surroundings	2016		Photo	snare	Cable snare		Aka (Mbendjele), RC	Chaudhary, unpublished
1121				Description	spear		gongo	Aka (Mbendjele), RC	Riddell (2013); Lewis, 2002
1127				Description	spear	elephant	ngongo	Aka (Mbendjele), RC	Lewis, 2021
1183	Pokola surroundings	2016		Photo	spear			Aka (Mbendjele), RC	Chaudhary, unpublished
1204	Mawuya			Photo	spear			Aka (Mbendjele), RC	Africa Museum Collection (Tervuren)
1109	Bobanda	2014		Photo	struck beam/ stuck beam	Played with sticks	ekbwakata	Aka (Mbendjele), RC	Oloa-Biloa, 2014
1116		2016		Photo	struck beam/ stuck beam			Aka (Mbendjele), RC	Chaudhary, unpublished
1195	Pokola surroundings	2016		Photo	whistle	leaf		Aka (Mbendjele), RC	Chaudhary, unpublished
1115		2013		Photo	zither harp	3 stringed	mongadi	Aka (Mbendjele), RC	Oloa-Biloa, 2014
1205				Photo	lamellaphone	Arunza		Sua, DRC	Africa Museum Collection (Tervuren)
1206	Uele			Photo	musical bow			Sua, DRC	Africa Museum Collection (Tervuren)
1207	Uele	1927		Photo	musical bow			Sua, DRC	Africa Museum Collection (Tervuren)
1208	Uele	1927		Photo	zither harp en planche			Sua, DRC	Africa Museum Collection (Tervuren)
1216	Wamba			Photo	axe			Sua, DRC	Africa Museum Collection (Tervuren)
1209	Wamba	1957		Photo	drum			Sua, DRC	Africa Museum Collection (Tervuren)
1210	Wamba			Photo	drum			Sua, DRC	Africa Museum Collection (Tervuren)
1211	Wamba			Photo	drum			Sua, DRC	Africa Museum Collection (Tervuren)
1218				Photo	hunting net			Sua, DRC	Africa Museum Collection (Tervuren)
1217	epulu district, kibali			Photo	spear			Sua, DRC	Africa Museum Collection (Tervuren)
1213	Wamba			Photo	arrow	metal tip		Sua, DRC	Africa Museum Collection (Tervuren)
1214	Wamba			Photo	arrow	wooden tip		Sua, DRC	Africa Museum Collection (Tervuren)
1215	Wamba			Photo	arrow	metal tip		Sua, DRC	Africa Museum Collection (Tervuren)
1219				Photo	arrow			Sua, DRC	Africa Museum Collection (Tervuren)
1237				Description	arrow	metal tip		Sua, DRC	Fisher, 1987
1240				Photo	arrow	wooden tip	api	Sua, DRC	Turnbull, 1965
1241				Photo	arrow	wooden tip	api	Sua, DRC	Turnbull, 1965
1242				Photo	arrow	wooden tip	api	Sua, DRC	Turnbull, 1965
1244				Photo	arrow	metal tip		Sua, DRC	Turnbull, 1965
1245				Photo	arrow	metal tip		Sua, DRC	Turnbull, 1965
1246				Photo	arrow	metal tip		Sua, DRC	Turnbull, 1965
1248				Photo	arrow	metal tip	api	Sua, DRC	Turnbull, 1965
1250				Photo	arrow	metal tip	api	Sua, DRC	Turnbull, 1965
1251				Photo	arrow	metal tip	api	Sua, DRC	Turnbull, 1965
1252				Photo	arrow	metal tip	api	Sua, DRC	Turnbull, 1965
1253				Photo	arrow	metal tip	api	Sua, DRC	Turnbull, 1965
1254				Photo	arrow	metal tip	api	Sua, DRC	Turnbull, 1965
1255				Photo	arrow	metal tip	api	Sua, DRC	Turnbull, 1965
1256				Photo	arrow	metal tip	api	Sua, DRC	Turnbull, 1965
1257				Photo	arrow	metal tip	api	Sua, DRC	Turnbull, 1965
1258				Photo	arrow	metal tip	api	Sua, DRC	Turnbull, 1965
1265				Photo	arrow	wooden tip	api	Sua, DRC	Turnbull, 1965
1276				Photo	arrow	wooden tip - fire hardened	api	Sua, DRC	Turnbull, 1965
1326	Kibali-Ituri			Photo	arrow			Sua, DRC	Africa Museum Collection (Tervuren)
1327	Kibali-Ituri			Photo	arrow			Sua, DRC	Africa Museum Collection (Tervuren)
1328	Kibali-Ituri			Photo	arrow			Sua, DRC	Africa Museum Collection (Tervuren)
1329	Kibali-Ituri			Photo	arrow			Sua, DRC	Africa Museum Collection (Tervuren)
1236				Description	axe			Sua, DRC	Turnbull, 1965
1293				Photo	axe			SUa, DRC	Turnbull, 1965
1229				Photo	banging sticks	Clappers - used only in honey season to accompany collection of honey	ngbenbe	Sua, DRC	Turnbull, 1965
1230				Photo	banging sticks	Clappers - used only in honey season to accompany collection of honey	ngbenbe	Sua, DRC	Turnbull, 1965
1301	koki, ebiani, haut zaire	1958		Photo	banging sticks			Sua, DRC	Africa Museum Collection (Tervuren)
1302	koki, ebiani, haut zaire	1958		Photo	banging sticks			Sua, DRC	Africa Museum Collection (Tervuren)
1303	koki, ebiani, haut zaire	1958		Photo	banging sticks			Sua, DRC	Africa Museum Collection (Tervuren)
1267				Photo	bark beater			Sua, DRC	Turnbull, 1965
1274				Photo	bark beater			Sua, DRC	Turnbull, 1965
1292				Photo	bark beater		kolea	Sua, DRC	Turnbull, 1965
1260				Photo	basket	Gathering basket . Open mesh, of strips of dried vine - these are made by the Pygmy women	so	Sua, DRC	Turnbull, 1965
1261				Photo	basket	Gathering basket - closed mesh, obtained from neighboring villages in exchange of forest produce	so	Sua, DRC	Turnbull, 1965
1262				Photo	basket	Gathering basket - closed mesh, obtained from neighboring villages in exchange of forest produce	so	Sua, DRC	Turnbull, 1965
1266				Photo	basket	Gathering basket - open mesh, but smaller version	so	Sua, DRC	Turnbull, 1965
1271				Photo	basket	Gathering basket - open mesh, but smaller version	so	Sua, DRC	Turnbull, 1965
1272				Photo	basket	Gathering basket - open mesh, larfer	so	Sua, DRC	Turnbull, 1965
1273				Photo	basket	Gathering basket - open mesh, larfer	so	Sua, DRC	Turnbull, 1965
1275				Photo	basket	Gathering basket - closed mesh, large, attached to head	so	Sua, DRC	Turnbull, 1965
1289				Photo	basket			Sua, DRC	Pitman, 2010
1341	Ebiani, haut uele	1959		Photo	basket			Sua, DRC	Africa Museum Collection (Tervuren)
1234				Description	blowgun			Sua, DRC	Carpanetto and Germi, 1989
1212	Wamba			Photo	bow			Sua, DRC	Africa Museum Collection (Tervuren)
1220				Photo	bow			Sua, DRC	Africa Museum Collection (Tervuren)
1243				Photo	bow		mange	Sua, DRC	Turnbull, 1965
1247				Photo	bow			Sua, DRC	Turnbull, 1965
1249				Photo	musical bow		mange	Sua, DRC	Turnbull, 1965
1268				Photo	musical bow		mange	Sua, DRC	Turnbull, 1965
1277				Photo	musical bow	small - maybe 30-50cm long	mange	Sua, DRC	Turnbull, 1965
1325	Kibali-Ituri			Photo	bow			Sua, DRC	Africa Museum Collection (Tervuren)
1231				Photo	castanets		kolokbenje	Sua, DRC	Turnbull, 1965
1296				Photo	clappers		banja	Sua, DRC	Turnbull 1965
1227				Description	drum			Sua, DRC	Brandel, 1973
1304	koki, ebiani, haut zaire	1958		Photo	drum sticks			Sua, DRC	Africa Museum Collection (Tervuren)
1340	Samana, haut uele			Photo	fishing net			Sua, DRC	Africa Museum Collection (Tervuren)
1306	koki, ebiani, haut zaire	1959			flute	made of cane, 36.5cm	Baruma	Sua, DRC	Africa Museum Collection (Tervuren)
1307	koki, ebiani, haut zaire	1959			flute	made of cane, 47.3cm		Sua, DRC	Africa Museum Collection (Tervuren)
1221				Description	ground harp			Sua, DRC	Tanno 1981		In Bahuchet (2017)
1263				Photo	honey container	Bark	ebimba	Sua, DRC	Turnbull, 1965
1264				Photo	honey container	leaves and vines(temporary one)	apayabisi	Sua, DRC	Turnbull, 1965
1224	Bongaduwe			Description	horn	Long trumpet the youths carry to hunting camps	molimo	Sua, DRC	Kenrick, 1999
1298	Samana, haut uele			Photo	horn	horn en invoire avec embouchure laterale et trou de modulation	Apwanga	Sua, DRC	Africa Museum Collection (Tervuren)
1320	Kibali-Ituri			Photo	hunting net			Sua, DRC	Africa Museum Collection (Tervuren)
1321	Kibali-Ituri			Photo	hunting net			Sua, DRC	Africa Museum Collection (Tervuren)
1322	Kibali-Ituri			Photo	hunting net			Sua, DRC	Africa Museum Collection (Tervuren)
1323	Kibali-Ituri			Photo	hunting net			Sua, DRC	Africa Museum Collection (Tervuren)
1330	Kibali-Ituri			Photo	hunting net			Sua, DRC	Africa Museum Collection (Tervuren)
1333	Kibali-Ituri			Photo	hunting net			Sua, DRC	Africa Museum Collection (Tervuren)
1324	Kibali-Ituri			Photo	hunting net	same as in previous onne		Sua, DRC	Africa Museum Collection (Tervuren)
1294				Photo	knife			Sua, DRC	Turnbull, 1965
1295				Photo	knife			Sua, DRC	Turnbull, 1965
1334	Avakubi	1910		Photo	knife	lame 11.5x4.2; length 22.3; la manche en bois du cuteau est en partie cerclé de lanières en metal blanc- Couteau pour des petit travaux.		Sua, DRC	Africa Museum Collection (Tervuren)
1225				Description	lamellaphone		kembi	Sua, DRC	Turnbull, 1965
1318	koki, ebiani, haut zaire	1959		Photo	lamellaphone	of "fluvial" type		Sua, DRC	Africa Museum Collection (Tervuren)
1339	Wamba	1912		Photo	lateral horn	made of ivory, lateral and with hole of modulation		Sua, DRC	Africa Museum Collection (Tervuren)
1290				Photo	machette	Hunting		Sua, DRC	Pitman, 2010
1297		1910		Photo	metal bells	semi-closed, hanging of leather strings		Sua, DRC	Africa Museum Collection (Tervuren)
1335	Mawambi	1910		Photo	metal bells	united by string, 5.7x2.6 cm		Sua, DRC	Africa Museum Collection (Tervuren)
1222				Description	musical bow			Sua, DRC	Turnbull, 1965
1228				Photo	musical bow		mange	Sua, DRC	Turnbull, 1965
1305	koki, ebiani, haut zaire	1959		Photo	musical bow	for these code thickness, how rudimentary it is.		Sua, DRC	Africa Museum Collection (Tervuren)
1238				Photo	net		kùyó / kùya	Sua, DRC	Ichikawa, 1978
1278				Photo	net		kùyó / kùya	Sua, DRC	Turnbull, 1965
1288				Photo	net			Sua, DRC	Pitman, 2010
1279				Photo	net		kùyó / kùya	Sua, DRC	Turnbull, 1965
1280				Photo	net		kùyó / kùya	Sua, DRC	Turnbull, 1965
1281				Photo	net		kùyó / kùya	Sua, DRC	Turnbull, 1965
1284				Photo	net		kùyó / kùya	Sua, DRC	Turnbull, 1965
1287				Photo	net		kùyó / kùya	Sua, DRC	Turnbull, 1965
1223				Description	notched flute			Sua, DRC	Turnbull 1965		In Bahuchet (2017)
1313	koki, ebiani, haut zaire	1959		Photo	panpipe			Sua, DRC	Africa Museum Collection (Tervuren)
1299	Samana, haut uele			Photo	rattle	basket rattle		Sua, DRC	Africa Museum Collection (Tervuren)
1300	koki, ebiani, haut zaire	1958		Photo	rattle	for the feet, made with shells		Sua, DRC	Africa Museum Collection (Tervuren)
1319	koki, ebiani, haut zaire	1959			rattle	FRUIT RATTLE: hochet a 2 fruits enfilés sur une corde		Sua, DRC	Africa Museum Collection (Tervuren)
1239				Photo	spear		e.kòngá	Sua, DRC	Ichikawa, 1978
1259				Photo	spear	normal one - metal head	ekonga	Sua, DRC	Turnbull, 1965; also in Carpanetto and Germi, 1989
1269				Photo	spear	normal one - metal head	ekonga	Sua, DRC	Turnbull, 1965; also in Carpanetto and Germi, 1989
1270				Photo	spear	fire spear	iswakamaboki	Sua, DRC	Turnbull, 1965
1282				Photo	spear		ekonga	Sua, DRC	Turnbull, 1965
1283				Photo	spear		ekonga	Sua, DRC	Turnbull, 1965
1285				Photo	spear		ekonga	Sua, DRC	Turnbull, 1965
1286				Photo	spear		ekonga	Sua, DRC	Turnbull, 1965
1291				Photo	spear	Hunting	e.kòngá	Sua, DRC	Pitman, 2010
1331	Kibali-Ituri			Photo	spear			Sua, DRC	Africa Museum Collection (Tervuren)
1332	Kibali-Ituri			Photo	spear			Sua, DRC	Africa Museum Collection (Tervuren)
1235				Description	trap		éléki	Sua, DRC	Carpanetto and Germi, 1989
1226				Description	whistle	single tune, made of wood		Sua, DRC	Brandel, 1973
1232				Photo	whistle	seed	pho'u	Sua, DRC	Turnbull, 1965
1233				Photo	whistle	seed	pho'u	Sua, DRC	Turnbull, 1965
1309	koki, ebiani, haut zaire	1959		Photo	whistle	wood		Sua, DRC	Africa Museum Collection (Tervuren)
1311	koki, ebiani, haut zaire	1959			whistle	fruit whistle		Sua, DRC	Africa Museum Collection (Tervuren)
1312	koki, ebiani, haut zaire	1959			whistle	fruit whistle		Sua, DRC	Africa Museum Collection (Tervuren)
1314	koki, ebiani, haut zaire	1959		Photo	whistle	wood		Sua, DRC	Africa Museum Collection (Tervuren)
1315	koki, ebiani, haut zaire	1959		Photo	whistle			Sua, DRC	Africa Museum Collection (Tervuren)
1316	koki, ebiani, haut zaire	1959		Photo	whistle			Sua, DRC	Africa Museum Collection (Tervuren)
1317	koki, ebiani, haut zaire	1959		Photo	whistle			Sua, DRC	Africa Museum Collection (Tervuren)
1336	Mawambi	1910		Photo	whistle	wooden, with trou de modulation; 20.7, 2.8	asei	Sua, DRC	Africa Museum Collection (Tervuren)
1337	Mawambi	1910		Photo	whistle	wooden, with trou de modulation; 20.7, 2.8	asei	Sua, DRC	Africa Museum Collection (Tervuren)
1308	koki, ebiani, haut zaire	1959		Photo	wooden bell	2 battant		Sua, DRC	Africa Museum Collection (Tervuren)
1310	koki, ebiani, haut zaire	1959		Photo	zither harp en planche	wooden strings		Sua, DRC	Africa Museum Collection (Tervuren)
1338	Mawambi	1910		Photo	zither harp en planche	4.5x37.7x17		Sua, DRC	Africa Museum Collection (Tervuren)
